# Supplementary material for: cDNA-AFLP analysis of plant and pathogen genes expressed in grapevine infected with Plasmopara viticola
Source: BMC Genomics. 2008 Mar 26;9:142. doi: 10.1186/1471-2164-9-142 (PMC2292706; doi:10.1186/1471-2164-9-142)
Supplement: Additional file 1 — Complete list of grape transcripts modulated in P. viticola infected leaves. all genes are grouped in functional categories, according to the presentation in the paper. [file 1471-2164-9-142-S1.xls]

## Sheet: Foglio1
List of grape transcripts modulated in P. viticola infected leaves
Ind./Repr.	Bst-Mse	TDF	(bp)	Accession	Blast score	Annotation
				number	blastn/blastx
METABOLISM
I	CC - TG	1125	359	TC53311	2.1e-09	similar to UP|Q6TXD0_SOYBN (Q6TXD0) 3-ketoacyl-CoA thiolase , partial (47%)
I	CT - GG	1493	399	TC56558	4.64e-35	similar to UP|Q6F4I8_ZINEL (Q6F4I8) Gamma-glutamylcysteine synthetase , partial (27%)
I	TC - TA	118	155	TC51806	3.08e-25	similar to UP|CYSK_CITLA (Q43317) Cysteine synthase (Beta-pyrazolylalanine synthase) (Beta-PA/CSase) (L-mimosine synthase) (O-acetylserine sulfhydrylase) (O-acetylserine (Thiol)-lyase) (CSase) (OAS-TL) , complete
I	CG - TA	1384	122	TC55316	1.02e-13	"""similar to RF|NP_188056.1|15231844|NM_112297 diaminopimelate decarboxylase {Arabidopsis thaliana} (exp=-1; wgp=0; cg=0), partial (38%)"""
I	TT - CT	1627	168	TC57852	2.07e-30	weakly similar to UP|Q9FUJ6_PHAVU (Q9FUJ6) UDP-glucosyltransferase HRA25, partial (28%)
I	TT - AA	9	311	TC63709	1.46e-63	homologue to UP|Q9LZI2_ARATH (Q9LZI2) DTDP-glucose 4-6-dehydratase homolog D18 (At3g62830/F26K9_260), partial (83%)
I	TT - AA	18	127	TC67193	9.26e-21	weakly similar to UP|Q8VWN6_PEA (Q8VWN6) Raffinose synthase , partial (10%)
I	TT - AA	25	74	TC60629	0.000101302	homologue to UP|Q9XG67_TOBAC (Q9XG67) Glyceraldehyde-3-phosphate dehydrogenase , partial (35%)
I	TC - AC	86	170	TC52342	4.2e-31	weakly similar to UP|Q84NI6_CUCME (Q84NI6) Alkaline alpha galactosidase II, partial (17%)
I	TC - CA	192	301	TC52910	3.12e-63	similar to UP|Q9SLS2_CITUN (Q9SLS2) Sucrose synthase, partial (44%)
I	CA - CA	993	50	TC60564	6.52e-05	similar to UP|Q6TN17_9ROSI (Q6TN17) Gibberellin 2-oxidase, partial (82%)
I	TT - GT	1665	320	TC55776	2.49e-67	"""similar to GB|BAD95031.1|62321535|AK222103 3-ketoacyl-CoA thiolase {Arabidopsis thaliana} (exp=-1; wgp=0; cg=0), partial (59%)"""
I	TC - TC	152	342	Q6X5R6	4e-39	tr|Q6X5R6|Q6X5R6_9SOLA (Lox2)Lipoxygenase (EC 1.13.11.12 )(Fragment).[Nicotiana attenuata]
I	CA - AC	893	104	TC67959	9.77e-16	"""similar to RF|NP_180921.1|15226138|NM_128923 3-beta-hydroxy-delta5-steroid dehydrogenase {Arabidopsis thaliana} (exp=-1; wgp=0; cg=0), partial (7%)"""
I	TT - TA	215	216	TC55722	6.41e-43	similar to UP|Q9AUD8_PSIGU (Q9AUD8) Fatty acid hydroperoxide lyase, partial (86%)
I	CC - AT	1036	349	TC58112	5.62e-72	similar to UP|ACOX2_CUCMA (O64894) Acyl-coenzyme A oxidase, peroxisomal precursor (AOX) (Long-chain acyl-CoA oxidase) , partial (42%)
I	CT - TC	1279	175	TC52362	4.4e-23	similar to UP|Q9ZPI5_ARATH (Q9ZPI5) MFP2 (Fatty acid multifunctional protein) (AtMFP2), partial (59%)
I	TT - CC	1637	247	TC61395	2.49e-34	similar to UP|Q76DL0_LITER (Q76DL0) LEDI-5c protein, partial (96%)
I	CT - CC	1334	390	TC67104	6.19e-24	similar to UP|OPR1_ARATH (Q8LAH7) 12-oxophytodienoate reductase 1 (12-oxophytodienoate-10,11-reductase 1) (OPDA-reductase 1) (AtOPR1) (FS-AT-I) , partial (83%)
I	CT - AC	1216	258	TC55313	4.86e-53	homologue to UP|Q9SPA1_LILLO (Q9SPA1) Elongation factor-1 alpha 3, complete
I	TT - AG	60	359	TC57090	8.42e-14	homologue to UP|Q9SGT4_ARATH (Q9SGT4) Elongation factor EF-2, partial (75%)
I	TA - TC	289	190	CB004478	3.23e-08	weakly similar to GP|15809850|gb|AAL06853.1 AT5g37540/mpa22_p_70 {Arabidopsis thaliana}, partial (43%)
I	CA - GA	669	152	TC58564	1.73e-26	similar to UP|SYFB_ARATH (Q9SGE9) Probable phenylalanyl-tRNA synthetase beta chain (Phenylalanine--tRNA ligase beta chain) (PheRS) , partial (18%)
I	TA - CG	347	181	TC54708	2.91e-18	homologue to UP|Q9M5L1_EUPES (Q9M5L1) 40S ribosomal protein S16 (Fragment), complete
I	CG - TC	1406	117	TC67575	5.82e-20	homologue to UP|Q5SMI4_ORYSA (Q5SMI4) 60S ribosomal protein L39, complete
I	CG - TA	1382	279	TC58494	2.62e-56	similar to UP|Q874B2_PARBR (Q874B2) Ribosomal L10 protein, partial (6%)
I	CC - CA	1139	330	Q9SFV5	8.2e-25	Putative RNA-binding protein.
I	TC - CA	195	311	Q9SJ44	1.55e-10	E2, ubiquitin-conjugating enzyme, putative (Putative ubiquitin- conjugating enzyme).
I	CG - AA	1345	289	TC51894	6.56e-55	homologue to UP|Q42897_LYCES (Q42897) Ubiquitin conjugating enzyme E2, complete
I	TA - AC	245.5	169	TC53221	1.92e-29	similar to UP|TKTC_SPIOL (O20250) Transketolase, chloroplast precursor (TK) , partial (23%)
I	CG - GA	1551	75	TC59446	3.19e-11	similar to UP|Q9BID9_LEIDO (Q9BID9) Oxydoreductase-like protein, partial (3%)
I	CA - CC	1008	327	TC61928	7.54e-10	similar to UP|Q8L742_ARATH (Q8L742) AT4g12290/T4C9_130, partial (79%)
I	CA - AG	907	129	Q3E9D6	0.000112178	Protein At5g18890.
I	TT - AT	33	83	Q9M674	1.19e-05	Globulin-like protein (Fragment).
I	TA - CA	310	242	TC52651	6.12e-45	L-idonate dehydrogenase [Vitis vinifera]
I	TA - AA	218	151	TC54299	6.64e-25	weakly similar to UP|Q8LKG3_STERE (Q8LKG3) UDP-glucosyltransferase, partial (31%)
I	CT - GC	1481	103	TC56883	2.54e-12	"""similar to GB|AAL87360.1|19547993|AY081707 At2g38740/T6A23.6 {Arabidopsis thaliana} (exp=-1; wgp=0; cg=0), partial (93%)"""
I	CG - GA	1553	177	TC57236	4.26e-32	similar to UP|Q6ELF9_CUCSA (Q6ELF9) Poly(A)-binding protein C-terminal interacting protein 6, partial (43%)
I	CC - TG	1134	87	TC64943	1.43e-10	similar to UP|Q42966_TOBAC (Q42966) Nitrilase , partial (45%)
I	CT - CT	1321	299	TC66210	1.33e-61	"""weakly similar to RF|NP_178414.2|42568895|NM_126366 EMB1579; binding {Arabidopsis thaliana} (exp=-1; wgp=0; cg=0), partial (18%)"""
I	CT - TC	1280	189	TC68617	1.22e-37	similar to UP|Q3LHL1_SOLTU (Q3LHL1) Short chain dehydrogenase, partial (38%)
I	CA - GT	683	182	TC63522	1.2e-31	similar to UP|Q69XR3_ORYSA (Q69XR3) Hydrolase-like, partial (41%)
I	CG - CA	1418	183	TC63803	1.37e-34	"""weakly similar to RF|NP_178341.1|15226939|NM_126293 ATPP2-B10 {Arabidopsis thaliana} (exp=-1; wgp=0; cg=0), partial (42%)"""
I	TT - TA	209	316	TC52209	3.56e-66	weakly similar to UP|Q84TL6_MAIZE (Q84TL6) Legumin-like protein, partial (39%)
I	TT - AA	13	192	Q10MN9	0.000384031	Q10MN9_ORYSJ Exonuclease family protein, expressed
I	TT - AG	65	150	Q10MQ1	0.000137176	Q10MQ1_ORYSJ Aspartate aminotransferase, putative, expressed
I	TC - CA	197	167	Q8RVP0	4.03e-08	Gibberellin 3-oxidase 1.
I	TC - TC	163	153	TC66811	2.9e-10	similar to UP|Q9FGC2_ARATH (Q9FGC2) DNA helicase-like, partial 40%
I	CC - AA	1021	370	TC52423	3.64e-75	homologue to UP|Q2ABE8_CAMSI (Q2ABE8) Cyclin dependent kinase A, partial (52%)
I	TT - TC	1594	179	TC65238	4.78e-34	homologue to UP|TBA_PRUDU (P33629) Tubulin alpha chain, partial (39%)
I	CC - CC	1172	299	TC57042	1.12e-56	similar to UP|Q6NM36_ARATH (Q6NM36) At5g20110, partial (27%)
I	TT - CC	1643	97	TC65930	9.19e-15	homologue to UP|Q811M0_MOUSE (Q811M0) Hist1h4h protein (Fragment), partial (97%)
I	TG - AT	381	130	TC64720	1.48e-06	weakly similar to UP|Q40380_NICAL (Q40380) Arabinogalactan-protein precursor, partial (34%)
I	TC - AA	74	95	TC59093	5.81e-13	weakly similar to UP|Q9M0H8_ARATH (Q9M0H8) Predicted proline-rich protein, partial (22%)
I	TC - AC	79	457	TC68684	2.09e-96	similar to UP|Q8GUZ9_POPTM (Q8GUZ9) Cellulose synthase-like protein D4 (Fragment), partial (11%)
I	CT - AC	1223	86	TC65703	9.23e-12	similar to UP|Q6QGY1_VITVI (Q6QGY1) Merlot proline-rich protein 2, partial (17%)
I	TA - TC	293	92	TC67457	9.58e-13	similar to (Q2QXS0) FKBP putative, partial (22%)
I	TA - TC	291	112	TC68455	8.21e-18	similar to (Q6C3U6) Similar to wi|NCU02148.1 Neurospora crassa NCU02148. 1, partial ( 2%)
I	TG - AA	363	86	TC61376	1.24e-10	"""similar to GB|AAC49454.1|1184688|ATU35050 RNA polymerase I(A) and III(C) 14 kDa subunit {Arabidopsis thaliana} (exp=0; wgp=1; cg=0), partial (64%)"""
I	CG - CC	1436	307	TC55500	1.78e-48	homologue to UP|LBD15_ARATH (Q8L5T5) LOB domain protein 15, partial (56%)
R	TC - TG	180	119	TC63091	7.19e-19	UP|Q43690_VITVI (Q43690) Alcohol dehydrogenase 1 , complete
R	CT - TG	1293	244	TC54038	2.66e-36	similar to UP|Q6STL6_NICPL (Q6STL6) Cysteine synthase (Fragment) , partial (98%)
R	CT - AC	1229	74	CB343005	9e-08	homologue to SP|P15102|GLN4_PHAVU Glutamine synthetase leaf isozyme chloroplast precursor (EC 6.3.1.2) (Isozyme delta), partial (51%)
R	TA - AT	232	161	TC57434	8.83e-12	"""similar to GB|BAB03000.1|9294651|AP001297 nucleotide sugar epimerase-like protein {Arabidopsis thaliana} (exp=0; wgp=1; cg=0) , partial (29%)"""
R	TT - AT	34	298	TC60136	3.39e-54	"""weakly similar to RF|NP_174260.1|15220514|NM_102707 carboxylic ester hydrolase/ hydrolase, acting on ester bonds {Arabidopsis thaliana} (exp=-1; wgp=0; cg=0), partial (15%)"""
R	CC - AG	1071	247	TC60770	8.31e-13	similar to UP|Q2HUV5_MEDTR (Q2HUV5) Glycoside hydrolase, family 28, partial (36%)
R	TT - CT	1630	105	Q9ZTP5	5.85e-06	Ribulose-phosphate 3-epimerase, chloroplast precursor (EC 5.1.3.1) (Pentose-5-phosphate 3-epimerase) (PPE) (RPE) (R5P3E).
R	TT - AT	28	563	TC54323	1.39e-122	similar to UP|Q9XGN4_AJURE (Q9XGN4) Galactinol synthase, isoform GolS-1 , partial (93%)
R	TT - CA	1610	167	TC54570	1.37e-27	similar to UP|Q940F8_ARATH (Q940F8) Sedoheptulose-bisphosphatase, partial (93%)
R	TT - GT	1668	412	TC54602	1.47e-50	homologue to UP|Q6RUF6_SOYBN (Q6RUF6) Fructose-bisphosphate aldolase , complete
R	TC - AG	100	224	TC54851	9.53e-43	similar to UP|Q2R3E0_ORYSA (Q2R3E0) Alpha-mannosidase, partial (26%)
R	CG - GT	1567	211	TC57827	4.13e-33	homologue to UP|Q84LI1_ACTDE (Q84LI1) Galactose dehydrogenase, partial (68%)
R	CT - GC	1472	581	TC60916	1.61e-126	homologue to UP|Q38IX0_SOYBN (Q38IX0) Glyceraldehyde-3-phosphate dehydrogenase B subunit, partial (49%)
R	CT - CA	1311	122	TC65457	2.35e-20	homologue to UP|F16P2_SOLTU (P46276) Fructose-1,6-bisphosphatase, cytosolic (D-fructose-1,6-bisphosphate 1-phosphohydrolase) (FBPase) (CY-F1) , partial (62%)
R	CT - CT	1325	143	TC66587	1.08e-23	similar to UP|Q5CCQ0_PYRPY (Q5CCQ0) Beta-D-galactosidase , partial (27%)
R	TA - CG	351	113	TC54303	1.58e-16	"""homologue to PDB|1SEV_A|60593475|1SEV_A Chain A, Mature And Translocatable Forms Of Glyoxysomal Malate Dehydrogenase Have Different Activities And Stabilities But Similar Crystal Structures. {Citrullus lanatus} (exp=-1; wgp=-1; cg=-1), partial (98%)"""
R	CC - AC	1050	461	TC56646	3.17e-97	homologue to UP|KPPR_MESCR (P27774) Phosphoribulokinase, chloroplast precursor (Phosphopentokinase) (PRKase) (PRK) , partial (90%)
R	CA - CG	1018	100	TC65309	4.27e-11	similar to UP|AGLU_SPIOL (O04893) Alpha-glucosidase precursor (Maltase) , partial (30%)
R	CC - TG	1126	269	TC66665	3.32e-51	homologue to UP|RCA_PHAAU (O98997) Ribulose bisphosphate carboxylase/oxygenase activase, chloroplast precursor (RuBisCO activase) (RA), partial (12%)
R	CA - CT	998	82	TC70258	2.71e-07	similar to UP|Q5BLY1_ACTCH (Q5BLY1) Plastid alpha-amylase, partial (8%)
R	CA - TA	919	281	TC63805	2.14e-48	similar to UP|Q8W593_ARATH (Q8W593) At1g67280/F1N21_10, partial (78%)
R	TG - AC	391	111	TC51707	2.28e-18	similar to UP|Q69K57_ORYSA (Q69K57) Smr domain-containing protein-like, partial (30%)
R	TT - CA	1606	586	TC52159	2.26e-119	homologue to UP|Q9SXX4_NICPA (Q9SXX4) Plastidic aldolase NPALDP1, partial (53%)
R	CC - GC	1517	505	TC60091	3.63e-105	weakly similar to UP|Q9LUZ1_ARATH (Q9LUZ1) Gibberellin oxidase-like protein, partial (35%)
R	CA - TG	965	233	Q8LP14	2.52e-23	Nine-cis-epoxycarotenoid dioxygenase4.
R	CC - GG	1533	572	Q1SHV7	7.72e-30	GDSL-like Lipase/Acylhydrolase.
R	TC - AG	97	363	TC51918	1.42e-65	homologue to UP|Q2MJR4_SOYBN (Q2MJR4) Myo-inositol-1-phosphate synthase, partial (58%)
R	TA - GG	589	212	TC55271	2.85e-39	similar to UP|Q9LLQ7_VIGUN (Q9LLQ7) Phosphatidic acid phosphatase alpha , partial (71%)
R	TT - AA	26	80	TC60148	9.87e-09	homologue to UP|Q2QZ86_ORYSA (Q2QZ86) Expressed protein, partial (71%)
R	CT - AT	1205	182	TC62475	6.71e-33	similar to UP|Q6K2K7_ORYSA (Q6K2K7) Lipase class 3-like, partial (15%)
R	TA - CC	340	81	Q6K832	0.000372843	Lipase class 3 protein-like.
R	TT - GG	1689	141	TC53435	4.93e-24	similar to UP|O24479_HORVU (O24479) B-keto acyl reductase, partial (81%)
R	TC - TC	151	358	Q8H539	1e-32	tr|Q8H539|Q8H539_ORYSJ (OJ1714_H10.144)Steroid 5alpha-reductase-like protein (Os07g0162100 protein).[Oryza sativa subsp. japonica]
R	TA - AA	217	56	CF210281	1.04e-06	similar to GP|16930804|gb|AAL32062.1 deoxy-D-xylulose-5-phosphate synthase {Morinda citrifolia}, partial (11%)
R	TC - TT	137	113	TC53775	1.12e-16	similar to UP|Q2HUX9_MEDTR (Q2HUX9) Esterase/lipase/thioesterase, partial (94%)
R	CA - GA	670	145	TC62496	3.16e-25	similar to UP|Q8W2E3_PEA (Q8W2E3) 3-hydroxy-3-methylglutaryl coenzyme A, partial (15%)
R	TG - GT	616	87	Q6WNU4	8.3e-05	Subtilisin-like protease.
R	CA - CT	1002	137	TC64594	1.47e-23	"""similar to RF|NP_568040.1|18420226|NM_119999 catalytic {Arabidopsis thaliana} (exp=-1; wgp=0; cg=0), partial (85%)"""
R	TA - AG	255	210	TC52686	2.18e-39	similar to UP|Q5NE20_LYCES (Q5NE20) Carbonic anhydrase , partial (81%)
R	CT - TC	1283	134	TC60677	1.27e-21	homologue to UP|Q9SPJ1_JUGNI (Q9SPJ1) Glutamine synthetase precursor , partial (91%)
R	CG - GC	1577	294	TC52001	5.68e-55	similar to UP|Q9FHN0_ARATH (Q9FHN0) Similarity to endopeptidase, partial (8%)
R	TC - GG	823	542	TC54220	3.95e-39	similar to UP|Q6SSJ2_NICBE (Q6SSJ2) Phytocalpain, partial (4%)
R	TC - CA	188	555	TC54712	1.17e-119	similar to UP|Q8S9K2_ARATH (Q8S9K2) At1g75460/F1B16_22, partial (56%)
R	TC - TT	134	197	TC57933	1,1 E-36	similar to UP|P93204_LYCES (P93204) SBT1 protein (Subtilisin-like protease), partial (48%)
R	CA - AT	874	250	TC63301	5.21e-36	similar to UP|Q94795_TRYCR (Q94795) Oligopeptidase B, partial (23%)
R	TG - AG	410	140	TC65384	1.15e-26	"""similar to GB|BAE46871.1|77999980|AB195671 Rhomboid family protein AtRBL2 {Arabidopsis thaliana} (exp=-1; wgp=0; cg=0), partial (21%)"""
R	CC - AC	1049	561	TC53584	1.28e-121	homologue to UP|O65808_SOYBN (O65808) Magnesium chelatase subunit, partial (25%)
R	CC - GC	1519	242	Q1RTN1	1.6e-14	Initiation factor 2B related.
R	TG - CG	540	171	TC53798	2.91e-33	similar to UP|Q9LYP1_ARATH (Q9LYP1) Membrane protein (AT5g07250/T28J14_190), partial (80%)
R	TG - TG	516	152	Q9FNM5	1.64e-15	GTP-binding protein LepA homolog.
R	TG - GA	594	186	TC60588	5.35e-37	similar to UP|PSB5B_ARATH (Q9LIP2) Proteasome subunit beta type 5-B precursor (20S proteasome beta subunit E-2) (Proteasome epsilon-2 chain) , complete
R	TA - CA	308	621	TC51783	1.99e-64	similar to UP|EF1B1_ARATH (Q84WM9) Elongation factor 1-beta 1 (EF-1-beta 1) (Elongation factor 1B-alpha 1) (eEF-1B alpha 1) (Elongation factor 1-beta' 1) (EF-1-beta' 1), partial (93%)
R	CC - CC	1174	115	TC63107	9.58e-18	similar to UP|Q6H3Y3_ORYSA (Q6H3Y3) Chaperone protein dnaJ-like, partial (75%)
R	CA - TG	981	65	TC69418	9.86e-05	similar to UP|Q56XN6_ARATH (Q56XN6) Chaperonin, partial (23%)
R	TC - TG	175	192	TC51933	1.06e-23	similar to UP|Q7XXR8_ORYSA (Q7XXR8) Nascent polypeptide associated complex alpha chain, partial (80%)
R	TC - CA	190	400	TC55185	1.81e-83	homologue to UP|SYK_ORYSA (Q6F2U9) Lysyl-tRNA synthetase (Lysine--tRNA ligase) (LysRS) , partial (42%)
R	CA - AG	915	65	TC58931	8.87e-07	homologue to UP|Q5J1K3_ELAGV (Q5J1K3) Elongation factor 1-alpha 1, partial (15%)
R	TC - TT	138	99	TC59193	1.49e-12	similar to UP|SUI12_ARATH (Q94JV4) Protein translation factor SUI1 homolog 2, partial (75%)
R	CA - AT	873	224	TC60315	1.73e-42	homologue to emb|Y18934.1|CPY18934 Solanum nigrum chloroplast tRNA-Ala, tRNA-Ile, 16S rRNA, tRNA-Val, rps12, rps7, ndhB genes, partial (16%)
R	TG - AT	375	251	TC63970	3.49e-49	weakly similar to UP|Q93ZE7_ARATH (Q93ZE7) AT3g52500/F22O6_120, partial (26%)
R	CA - CT	999	95	TC69719	1.15e-11	similar to UP|Q2R068_ORYSA (Q2R068) Peptide chain release factor 1, partial (59%)
R	CT - AG	1239	98	TC69679	1.65e-13	homologue to UP|Q6RYC4_CAPAN (Q6RYC4) 60S ribosomal protein L19, partial (80%)
R	TA - TT	284	143	TC52623	2.3e-24	homologue to UP|Q2BLZ7_9GAMM (Q2BLZ7) Riboflavin synthase subunit alpha , partial (5%)
R	TT - GA	1660	110	NP1449020	4.67e-16	GB|DQ424856.1|ABE47516.1 ribosomal protein S16 [Vitis vinifera]
R	CA - TT	943	87	TC52759	3.72e-12	similar to UP|Q9LER7_ARATH (Q9LER7) Ribosomal protein, chloroplast (At3g56910), partial (39%)
R	CG - AC	1358	198	TC55084	3.85e-37	homologue to gb|AF036495.1|AF036495 Hamamelis virginiana large subunit 26S ribosomal RNA gene, partial sequence, partial (52%)
R	TA - TA	272.5	100	TC55310	8.79e-15	homologue to UP|Q9SWS9_PEA (Q9SWS9) Ribosomal protein S26, partial (89%)
R	TC - TA	121	53	TC55355	3.61e-06	similar to UP|Q9M0E0_ARATH (Q9M0E0) Ribosomal protein S15a homolog, partial (26%)
R	CG - GA	1552	210	TC57979	3.44e-32	UP|RK16_EUCGG (Q49KW1) Chloroplast 50S ribosomal protein L16, partial (98%)
R	CA - CT	996	75	TC58646	2.7e-09	homologue to UP|RS13_SOYBN (P62302) 40S ribosomal protein S13, complete
R	TC - GC	812	193	TC59119	9.41e-38	homologue to UP|Q947H2_PETHY (Q947H2) Ribosomal protein, complete
R	TC - CG	752	215	TC62405	7.16e-41	homologue to UP|Q2XPV4_SOLTU (Q2XPV4) 40S ribosomal protein S10-like, partial (98%)
R	TC - CG	772	90	TC63349	1.22e-12	homologue to UP|Q9LDT9_ARATH (Q9LDT9) Ribosomal protein S29-like (Ribosomal S29 subunit) (AT3g43980/T15B3_120) (Ribosomal S29-like protein) (AT3g43980), complete
R	TC - CG	746	317	TC64011	3.8e-61	"""similar to RF|NP_566655.1|18402538|NM_112914 structural constituent of ribosome {Arabidopsis thaliana} (exp=-1; wgp=0; cg=0), partial (68%)"""
R	TT - CC	1640	132	TC65768	1.52e-22	homologue to gb|AF036495.1|AF036495 Hamamelis virginiana large subunit 26S ribosomal RNA gene, partial sequence, partial (23%)
R	TC - TC	166	58	BQ800532	3.41e-06	similar to PIR|S77714|S77714 RNA-binding protein precursor 33K - wood tobacco, partial (38%)
R	CT - GC	1476	345	CA816379	2.37e-69	similar to GP|19715649|gb|AAL91644.1 AT3g07360 (U-box domain-containing protein) {Arabidopsis thaliana}, partial (20%)
R	CA - AC	898	71	P25865	0.000216374	Ubiquitin-conjugating enzyme E2-17 kDa 1 (EC 6.3.2.19) (Ubiquitin- protein ligase 1) (Ubiquitin carrier protein 1).
R	CC - GC	1530	62	CB348741	1.37e-05	weakly similar to GP|21593038|gb|AAM64987.1 F-box protein family AtFBL5 {Arabidopsis thaliana}, partial (37%)
R	TT - AT	29	362	TC51950	3.22e-77	homologue to UP|UBC13_ARATH (Q42541) Ubiquitin-conjugating enzyme E2 13 (Ubiquitin-protein ligase 13) (Ubiquitin carrier protein 13) , partial (98%)
R	CC - TG	1128	125	TC52959	1.82e-21	homologue to UP|Q94F47_ARATH (Q94F47) At1g64230/F22C12_17 (Ubiquitin conjugating enzyme UBC9A) (Ubiquitinating enzyme), complete
R	TT - TC	1593	213	TC60513	6.16e-40	"""homologue to RF|NP_564379.2|30692436|NM_102873 RUB1 (RELATED TO UBIQUITIN 1) {Arabidopsis thaliana} (exp=-1; wgp=0; cg=0), partial (97%)"""
R	CT - GG	1486	742	TC63621	5.44e-81	similar to UP|OTUBL_ARATH (Q8LG98) Ubiquitin thioesterase otubain-like protein (Ubiquitin-specific-processing protease otubain-like) (Deubiquitinating enzyme otubain-like) , partial (46%)
R	CC - TG	1133	110	TC67297	5.94e-17	homologue to UP|UBC4_LYCES (P35135) Ubiquitin-conjugating enzyme E2-17 kDa (Ubiquitin-protein ligase) (Ubiquitin carrier protein) , complete
R	TC - GA	779	293	TC69694	1.19e-58	homologue to UP|Q3HVN0_SOLTU (Q3HVN0) Ubiquitin-conjugating enzyme family protein-like, complete
R	CT - CC	1336	152	Q2HV69	3.47e-10	Proteinase inhibitor I9, subtilisin propeptide.
R	CC - CT	1151	323	BM437369	1.61e-44	weakly similar to GP|18650596|gb|AAL75898.1 AT5g55220/MCO15_17 {Arabidopsis thaliana}, partial (21%)
R	TT - GC	1675	366	CB916630	1.33e-12	similar to GP|19310427|gb|AAL84950.1 AT5g18860/F17K4_110 {Arabidopsis thaliana}, partial (3%)
R	CT - TA	1248	327	CB968955	7.49e-65	"""similar to GP|9758840|dbj|BAB09512.1 GTP cyclohydrolase II; 3 4-dihydroxy-2-butanone-4-phoshate synthase {Arabidopsis thaliana}, partial (36%)"""
R	CG - GC	1571	764	P93080	3.64e-89	'3-hydroxy-3-methylglutaryl coenzyme a reductase (EC 1.1.1.34).
R	CT - GA	1459	211	Q9FHS7	2.19e-36	'Similarity to DnaJ protein (At5g37380/MNJ8_170).
R	TT - CT	1620	294	TC52054	2.15e-44	similar to UP|IM30_ARATH (O80796) Probable membrane-associated 30 kDa protein, chloroplast precursor, partial (79%)
R	TA - GC	577	319	TC52786	2.67e-65	homologue to UP|Q6DW08_MEDSA (Q6DW08) GMPase, complete
R	CA - TG	975	120	TC53092	4.52e-19	similar to UP|O48529_ARATH (O48529) Rhodanese-like family protein, partial (81%)
R	TA - CG	345	224	TC53458	5.71e-43	homologue to UP|Q2I313_9ROSI (Q2I313) Cyclase, complete
R	CG - CG	1443	155	TC53797	7.23e-25	similar to UP|Q6YSX7_ORYSA (Q6YSX7) GCN5-related N-acetyltransferase (GNAT) family-like protein, partial (14%)
R	TG - AA	365	156	Q5NAC0	3.64e-89	'Putative 3' exoribonuclease (Os01g0280000 protein).
R	TT - CT	1621	281	TC54120	1.87e-56	similar to UP|Q8W2K0_LYCES (Q8W2K0) Forever young oxidoreductase, partial (44%)
R	CG - AT	1352	233	Q94BZ6	3.1e-42	'At1g12850/F13K23_8.
R	CA - AA	863	129	TC55036	9.23e-21	similar to UP|Q680K2_ARATH (Q680K2) MRNA, complete cds, clone: RAFL22-48-I16 (MRNA, complete cds, clone: RAFL22-84-E24) (MRNA, complete cds, clone: RAFL22-43-L07), partial (78%)
R	CG - GC	1574	380	TC56049	1.95e-32	similar to UP|O64884_ARATH (O64884) Axi 1 protein-like protein, partial (49%)
R	CC - CT	1154	205	TC57840	1.15e-40	similar to UP|Q9M6R6_PHAAU (Q9M6R6) RNA helicase, partial (46%)
R	TC - GA	782	189	TC58441	8.14e-34	similar to UP|Q4WAG9_ASPFU (Q4WAG9) Carbamoyl-phosphate synthase, large subunit, partial (3%)
R	TT - GC	1677	254	TC58763	7.08e-50	similar to UP|Q93YZ7_ARATH (Q93YZ7) At2g31810/F20M17.15, partial (76%)
R	CT - TG	1300	143	TC59352	7.15e-08	"""similar to RF|NP_564691.1|18405391|NM_104423 protein binding {Arabidopsis thaliana} (exp=-1; wgp=0; cg=0), partial (84%)"""
R	TT - CC	1634	338	TC59947	6.55e-68	similar to UP|Q2WFI1_9ASTR (Q2WFI1) Sulfite oxidase, complete
R	TC - AA	71	560	TC60022	2.21e-120	"""similar to GB|CAD41510.3|70663892|AL606594 {Oryza sativa (japonica cultivar-group)} (exp=0; wgp=1; cg=0), partial (65%)"""
R	CC - TT	1104	77	TC60362	3.16e-09	similar to UP|PCYOX_ARATH (P57681) Probable prenylcysteine oxidase precursor , partial (18%)
R	TC - CG	764	133	TC60542	2.39e-22	similar to UP|PAP3_ARATH (O82291) Probable plastid-lipid associated protein 3, chloroplast precursor (AtPap3) (Fibrillin 3), partial (62%)
R	CT - GC	1474	650	Q1RWU8	2.15e-20	'Di-trans-poly-cis-decaprenylcistransferase.
R	CT - AG	1233	196	TC61355	9.42e-10	similar to UP|Q2I824_GOSHI (Q2I824) ACS-like protein, partial (31%)
R	CC - TT	1106	307	TC61612	1.62e-33	similar to UP|Q3ZPN4_9ROSI (Q3ZPN4) Anthraniloyal-CoA: methanol anthraniloyal transferase, partial (83%)
R	TC - GC	817	123	TC62480	5.81e-20	similar to UP|Q94A68_ARATH (Q94A68) At1g06690/F4H5_17, partial (88%)
R	CT - GC	1478	218	TC62660	7.46e-42	weakly similar to UP|Q5ZDX8_ORYSA (Q5ZDX8) Heterogeneous nuclear ribonucleoprotein A2/B1-like, partial (18%)
R	CG - AC	1355	395	TC63322	1.41e-08	similar to UP|Q94AX7_ARATH (Q94AX7) AT5g05550/MOP10_9, partial (64%)
R	CG - CC	1434	706	TC63971	2.06e-93	"""homologue to PRF|1809406A|228730|1809406A aminolevulinate dehydratase. {Spinacia oleracea} (exp=-1; wgp=-1; cg=-1), partial (24%)"""
R	CC - GC	1516	661	TC66184	2.51e-134	weakly similar to UP|Q9LTB4_ARATH (Q9LTB4) NADP-dependent oxidoreductase-like (At5g38000), partial (41%)
R	CA - TG	974	166	TC68533	1.1e-24	similar to UP|Q94IB7_SPIOL (Q94IB7) Monodehydroascorbate reductase, partial (43%)
R	CA - CC	1007	362	TC70928	2.72e-14	weakly similar to UP|Q14664_HUMAN (Q14664) Keratin 10, partial (6%)
R	CT - TG	1299	88	Q8LFB9	7.26e-06	'Hydrolase-like protein
R	TT - GC	1682	128	Q1ACB2	1.69e-07	Homogentisate phytyltransferase VTE2-2.
R	CA - GC	694	200	Q1SV83	3.41e-17	'IMP dehydrogenase/GMP reductase.
R	TC - CT	722	350	TC69230	1.73e-69	similar to UP|Q8GVE0_HELTU (Q8GVE0) Cyclin D1, partial (76%)
R	CC - AG	1070	243	TC56880	8.19e-51	similar to UP|Q5K4L4_TOBAC (Q5K4L4) Villin 2 (Fragment), partial (52%)
R	TG - TC	500	288	TC52886	2.68e-56	similar to UP|Q9FS28_PEA (Q9FS28) Cyclin dependent kinase inhibitor, partial (42%)
R	CA - GA	664	228	TC53870	7.89e-07	similar to UP|Q5VRH0_ORYSA (Q5VRH0) Integral membrane protein-like, partial (3%)
R	TA - TA	276	72	TC64902	4.17e-08	"""similar to GB|CAA51171.1|475048|ATGTIPMR tonoplast intrinsic protein gamma (gamma-TIP) {Arabidopsis thaliana} (exp=-1; wgp=0; cg=0), partial (27%)"""
R	TG - AC	404	94	Q6F3B6	7.39e-05	Putative cullin protein.
R	TC - GG	832	131	TC64819	1.33e-19	similar to UP|CRH1_YEAST (P53301) Probable glycosidase CRH1 precursor (Congo red hypersensitive protein 1) , partial (4%)
R	CA - TA	923	213	TC61588	1.35e-36	weakly similar to UP|XYNC_FIBSU (P35811) Endo-1,4-beta-xylanase C precursor (Xylanase C) (1,4-beta-D-xylan xylanohydrolase C) , partial (3%)
R	CC - AT	1043	132	TC54500	1.28e-22	similar to UP|Q2HRU2_MEDTR (Q2HRU2) Pectinacetylesterase, partial (64%)
R	CC - TC	1116	331	TC70810	9.43e-68	similar to UP|Q9LYT5_ARATH (Q9LYT5) Pectinesterase-like protein (AT3g59010/F17J16_60), partial (51%)
R	CC - CT	1150	510	TC59719	1.02e-107	similar to UP|Q84LI7_FRAAN (Q84LI7) Polygalacturonase-like protein, partial (91%)
R	CG - TT	1389	203	TC65574	3.13e-35	similar to UP|Q43688_VIGUN (Q43688) Glycin-rich protein (Fragment), partial (23%)
R	CG - GA	1546	541	TC68519	8.4e-112	UP|Q84US7_9ROSI (Q84US7) Expansin, complete
R	CG - GC	1572	584	TC58513	1.54e-123	weakly similar to UP|Q4U2V8_CHLRE (Q4U2V8) Hydroxyproline-rich glycoprotein GAS28 precursor, partial (6%)
R	TT - TG	1600	514	TC52435	8.25e-107	similar to UP|Q41695_PHAAU (Q41695) Pectinacetylesterase precursor, partial (98%)
R	CA - GG	709	183	Q677B7	5.39e-06	'Glycine-rich protein (Fragment)
R	CG - AA	1347	192	TC53183	5.29e-36	similar to UP|P93499_PHAVU (P93499) DnaJ-like protein (Fragment), partial (47%)
R	TT - GA	1657	228	Q9C9X0	8.63e-14	Hypothetical protein T23K23.9 (70 kDa microtubule associated protein Type 1) (Hypothetical protein At1g68060).
R	TG - GT	609	281	TC62939	5.79e-31	similar to (Q97LI3) Cobalamine-dependent methionine synthase I, partial ( 1%)
R	TA - AA	220	97	TC57013	1.44e-13	"""similar to RF|NP_196657.1|15238907|NM_121134 ribonuclease/ transcriptional repressor {Arabidopsis thaliana} (exp=-1; wgp=0; cg=0), partial (54%)"""
R	TA - GG	588	381	TC61132	8.54e-25	weakly similar to UP|Q43427_DAUCA (Q43427) DNA-binding protein, partial (78%)
R	TG - GT	608	388	TC53385	6.48e-80	similar to UP|Q7X998_TOBAC (Q7X998) MRNA-binding protein (Fragment), partial (88%)
R	TC - CG	763	129	TC61249	1.71e-24	similar to UP|O22523_ORYSA (O22523) DNA-binding protein GBP16, partial (79%)
R	CA - TC	952	365	TC70103	7.68e-72	similar to UP|Q9ZNX9_ARATH (Q9ZNX9) Sigma-like factor precursor (RNA polymerase sigma subunit SigE), partial (64%)
R	CA - TC	958	115	TC57660	7.34e-16	similar to UP|Q9FJ98_ARATH (Q9FJ98) DNA-directed RNA polymerase II subunit-like protein, partial (84%)
R	CT - AG	1238	90	TC68295	4.72e-12	"""similar to RF|NP_196076.2|30680560|NM_120538 DME (DEMETER) {Arabidopsis thaliana} (exp=-1; wgp=0; cg=0), partial (13%)"""
R	TT - GG	1686	733	TC62625	1.85e-161	similar to UP|Q56TL1_CASSA (Q56TL1) Late elongated hypocotyl, partial (48%)
R	TT - AA	5	360	TC55261	5.19e-73	"""similar to RF|NP_190012.1|15229916|NM_114294 ribonuclease/ transcriptional repressor {Arabidopsis thaliana} (exp=-1; wgp=0; cg=0), partial (87%)"""
R	CA - AT	871	308	TC63596	4.22e-61	RNA polymerase beta' subunit [Vitis vinifera]
PHOTOSYNTHESIS AND ENERGY
I	CT - GC	1475	210	TC57048	6.95e-29	"""similar to RF|NP_180328.1|15226199|NM_128319 ATP binding {Arabidopsis thaliana} (exp=-1; wgp=0; cg=0), partial (83%)"""
I	TC - TC	162	76	TC57864	4.8e-21	similar to UP|Q9MAW1_9ROSI (Q9MAW1) Oxygen evolving enhancer protein 3 (Fragment), partial (60%)
I	TG - CA	529	65	TC67240	7.62e-05	"""similar to RF|NP_192232.1|15236268|NM_116561 ATP binding {Arabidopsis thaliana} (exp=-1; wgp=0; cg=0), partial (23%)"""
I	CT - TG	1289	371	Q9SW68	1.09e-21	Cytochrome like protein (Fragment).
I	CC - CG	1184	133	TC58079	5.91e-23	"""GB|CAA69761.3|6851011|MIATGENA cytochrome c oxidase subunit 2 {Arabidopsis thaliana} (exp=-1; wgp=0; cg=0), partial (9%)"""
I	CT - CC	1330	646	TC61438	1.38e-67	weakly similar to UP|Q2MJ14_MEDTR (Q2MJ14) Cytochrome P450 monooxygenase CYP83C, partial (47%)
I	TG - AG	411	106	TC70349	9.63e-05	weakly similar to UP|Q2LAL4_SOYBN (Q2LAL4) Cytochrome P450 monooxygenase CYP83A, partial (32%)
I	TG - AC	405	91	TC55322	1.55e-12	similar to UP|Q2LAK3_SOYBN (Q2LAK3) Cytochrome P450 monooxygenase CYP89A (Fragment), partial (41%)
I	TC - TA	123	64	TC68921	1.08e-06	similar to UP|Q7XY14_SOYBN (Q7XY14) C-type cytochrome biogenesis protein, partial (15%)
R	CA - TG	968	363	Q944I4	4.72e-48	D-glycerate 3-kinase, chloroplast precursor (EC 2.7.1.31) (AtGLYK).
R	TC - CC	737	120	TC52084	7e-18	similar to UP|Q53UI6_TOBAC (Q53UI6) PsbQ, complete
R	TT - GA	1656	318	TC52131	1.16e-64	homologue to UP|NUGC_TOBAC (P12201) NAD(P)H-quinone oxidoreductase chain J, chloroplast (NAD(P)H dehydrogenase, chain J) (NADH-plastoquinone oxidoreductase subunit J) , partial (97%)
R	TA - AC	242.5	270	TC53444	4.29e-53	similar to UP|PSAN_ARATH (P49107) Photosystem I reaction center subunit N, chloroplast precursor (PSI-N), partial (80%)
R	TT - GC	1680	164	TC53768	2.16e-27	weakly similar to UP|Q31L05_SYNP7 (Q31L05) NADH dehydrogenase I subunit N, partial (33%)
R	CC - GC	1518	668	TC53968	7.39e-68	homologue to UP|Q41421_SOLTU (Q41421) Chlorophyll a/b binding protein, partial (87%)
R	CA - GA	676	64	TC54765	1.29e-05	similar to UP|Q9LRC4_9ROSI (Q9LRC4) Oxygen evolving enhancer protein 1 precursor, complete
R	TT - GT	1664	397	TC54828	8.03e-85	homologue to UP|CB21_GOSHI (P27518) Chlorophyll a-b binding protein 151, chloroplast precursor (LHCII type II CAB-151) (LHCP), complete
R	TT - AA	4	381	TC55138	2.1e-78	UP|YCF3_PANGI (Q68S05) Photosystem I assembly protein ycf3, partial (75%)
R	TT - TC	1589	390	TC55242	6.56e-80	homologue to UP|Q32291_GOSHI (Q32291) Chlorophyll A/B binding protein precursor, partial (74%)
R	TT - AT	31	163	TC55659	1.79e-32	homologue to UP|Q32291_GOSHI (Q32291) Chlorophyll A/B binding protein precursor, partial (80%)
R	TA - TA	278	66	TC56267	1.51e-06	homologue to UP|Q6LDZ6_SOYBN (Q6LDZ6) Photosystem II thylakoid membrane protein, complete
R	TT - CT	1619	432	TC56895	7.98e-88	homologue to UP|Q32291_GOSHI (Q32291) Chlorophyll A/B binding protein precursor, complete
R	TG - TA	427	209	TC57132	3.62e-42	similar to UP|CB12_PETHY (P13869) Chlorophyll a-b binding protein, chloroplast precursor (LHCI type II CAB), partial (90%)
R	TT - CA	1608	311	TC57214	1.36e-65	homologue to UP|O64446_NICSY (O64446) Light harvesting chlorophyll a/b-binding protein precursor, complete
R	TG - TA	438	64	TC57429	3.18e-06	"""similar to GB|AAK60312.1|14326535|AF385721 At1g51400/F5D21_10 {Arabidopsis thaliana} (exp=-1; wgp=0; cg=0), partial (45%)"""
R	TT - GG	1696	80	TC57895	1.91e-09	homologue to UP|Q6Z6G6_ORYSA (Q6Z6G6) N-type ATP pyrophosphatase-like, partial (32%)
R	TC - TC	161	146	TC58978	3.8e-25	homologue to UP|Q6QXV8_ORYSA (Q6QXV8 Photosystem II M protein, partial (67%)
R	TT - GT	1667	397	TC59361	3.47e-51	similar to UP|Q33AV7_ORYSA (Q33AV7) Expressed protein, partial (35%)
R	TT - CT	1623	430	TC61217	4.3e-18	"""similar to RF|NP_182083.1|15225518|NM_130121 ATP binding {Arabidopsis thaliana} (exp=-1; wgp=0; cg=0), partial (24%)"""
R	CC - TC	1115	411	TC61693	2.51e-84	homologue to UP|PSAD_LYCES (P12372) Photosystem I reaction center subunit II, chloroplast precursor (Photosystem I 20 kDa subunit) (PSI-D), partial (82%)
R	CC - CC	1170	409	TC61693	8e-85	homologue to UP|PSAD_LYCES (P12372) Photosystem I reaction center subunit II, chloroplast precursor (Photosystem I 20 kDa subunit) (PSI-D), partial (82%)
R	TA - GG	587	568	TC62189	4.55e-122	similar to UP|Q9MUE2_TOBAC (Q9MUE2) S-adenosyl-L-methionine Mg-protoporphyrin IX methyltranserase , partial (89%)
R	TA - AT	227	353	TC62259	1.03e-66	similar to UP|ATPX_SPIOL (P31853) ATP synthase B' chain, chloroplast precursor (Subunit II) , partial (76%)
R	CC - AG	1066	202	TC62550	4.71e-40	"""similar to RF|NP_173349.1|15221956|NM_101773 LHCA2*1; chlorophyll binding {Arabidopsis thaliana} (exp=-1; wgp=0; cg=0), partial (81%)"""
R	CT - AG	1235	186	Q9LXV9	2.19e-33	'Hypothetical protein T15B3_160 (Hypothetical protein At3g44020/T15B3_160).
R	TC - AG	95	362	TC63302	9.23e-13	similar to UP|NQR_SOLTU (Q8H9D2) NAD(P)H:quinone oxidoreductase (NAD(P)H:QR) , partial (42%)
R	CA - AA	867	72	TC64132	1.01e-07	homologue to UP|PETD_NYMAL (Q6EW21) Cytochrome b6-f complex subunit 4 (17 kDa polypeptide), partial (97%)
R	TG - TG	520	102	TC65998	6.2e-07	similar to UP|PLAS_LYCES (P17340) Plastocyanin, chloroplast precursor, partial (89%)
R	CT - TA	1247	365	TC66316	5.9e-58	similar to UP|Q2PXN6_ARAHY (Q2PXN6) Chloroplast photosystem II 10 kDa protein (Fragment), partial (73%)
R	CT - CT	1322	275	TC66994	2.26e-52	similar to UP|Q8W536_9FABA (Q8W536) Photosystem II reaction center (Fragment), complete
R	TA - CC	335	242	TC67862	9.77e-47	similar to UP|Q4H8H5_9DEIO (Q4H8H5) ATP-binding region, ATPase-like:Histidine kinase, HAMP region:Histidine kinase A, N-terminal precursor, partial (5%)
R	CA - GG	705	124	TC68008	2.88e-23	similar to UP|IN37_SPIOL (P23525) 37 kDa inner envelope membrane protein, chloroplast precursor (E37), partial (66%)
R	CC - CT	1156	154	TC68056	2.39e-26	homologue to UP|Q2L953_GOSHI (Q2L953) NADH-plastoquinone oxidoreductase subunit 7, complete
R	CA - AT	869	612	TC70882	3.41e-123	similar to UP|Q2HTB6_MEDTR (Q2HTB6) Thylakoid membrane phosphoprotein 14 kDa, chloroplast, partial (64%)
R	TA - AT	228	232	Q2QWM7	1.11e-26	Thylakoid lumenal 29.8 kDa protein, putative, expressed.
R	CG - TT	1393	103	TC58567	4.92e-10	homologue to UP|CYF_PANGI (Q68RZ3) Apocytochrome f precursor, complete
R	CC - AT	1034	572	TC53584	1.14e-120	homologue to UP|O65808_SOYBN (O65808) Magnesium chelatase subunit, partial (25%)
R	TT - AA	1	546	TC57466	4.07e-67	similar to UP|Q2LAK2_SOYBN (Q2LAK2) Cytochrome P450 monooxygenase CYP90A (Fragment), partial (57%)
R	TC - CG	749	230	TC63430	1.2e-29	similar to UP|Q9AU06_9ROSI (Q9AU06) NADPH-cytochrome P450 oxydoreductase isoform 3, partial (19%)
R	CC - GC	1526	148	Q6YSZ6	1.54e-07	Putative P450 monooxygenase (Os08g0547900 protein).
SECONDARY METABOLISM
I	CT - TA	1249	273	TC54354	1.11e-23	weakly similar to UP|Q6TDS6_GOSAR (Q6TDS6) Secretory laccase , partial (25%)
I	CA - CC	1011	177	TC56461	1.36e-32	"""weakly similar to GB|AAL11614.1|15983493|AF424621 AT4g20830/F21C20_180 {Arabidopsis thaliana} (exp=-1; wgp=0; cg=0), partial (37%)"""
I	TG - AG	421	113	TC51729	5.87e-17	UP|CAMT_VITVI (Q43237) Caffeoyl-CoA O-methyltransferase (Trans-caffeoyl-CoA 3-O-methyltransferase) (CCOAMT) (CCOAOMT) , complete
I	TA - CG	353	68	TC57464	2.77e-06	UP|Q3KN68_VITVI (Q3KN68) Isoflavone reductase-like protein 5, partial (53%)
I	TT - CG	1651	101	TC56222	1.15e-13	weakly similar to UP|Q66GI2_ARATH (Q66GI2) At3g13660, partial (53%)
I	TG - CA	525	411	CD004214	3.57e-84	similar to GP|2828292|emb|CAA16706.1 neoxanthin cleavage enzyme-like protein {Arabidopsis thaliana}, partial (31%)
I	TG - AA	362	208	TC53331	2.88e-34	similar to UP|Q9FLV0_ARATH (Q9FLV0) Flavanone 3-hydroxylase-like protein, partial (77%)
I	TC - TG	179	161	TC61243	4.43e-29	"""similar to GB|AAQ65160.1|34365697|BT010537 At4g10500 {Arabidopsis thaliana} (exp=-1; wgp=0; cg=0), partial (62%)"""
I	CC - GG	1539	419	TC52853	2.21e-08	similar to UP|Q2Z1Z0_PRUMU (Q2Z1Z0) Cinnamyl alcohol dehydrogenase, complete
I	TC - CA	187	669	TC63764	1.85e-130	similar to UP|Q6IV45_CAMAC (Q6IV45) Ferulate 5-hydroxylase, partial (57%)
I	CA - AG	909	105	TC53668	5.34e-17	stilbene synthase [Vitis vinifera]
I	TA - AC	243	231	TC56956	4.57e-44	similar to UP|Q6L8K4_ROSCH (Q6L8K4) Phloroglucinol O-methyltransferase, partial (92%)
R	CA - AG	905	169	CB970623	6.58e-31	weakly similar to PIR|T49209|T49209 leucoanthocyanidin dioxygenase-like protein - Arabidopsis thaliana, partial (6%)
R	CC - AC	1056	156	Q6YI95	2.45e-26	'O-methyltransferase (EC 2.1.1.104).
R	CC - AG	1076	164	TC56199	9.83e-06	similar to UP|Q8W3Z4_9ROSI (Q8W3Z4) Cycloartenol synthase , partial (52%)
R	CC - TG	1124	380	TC57625	4.86e-42	weakly similar to UP|Q8VWZ7_CATRO (Q8VWZ7) Geraniol 10-hydroxylase , partial (38%)
R	TG - TA	432	179	TC65435	1.29e-32	similar to UP|LGT_CITUN (Q9MB73) Limonoid UDP-glucosyltransferase (Limonoid glucosyltransferase) (Limonoid GTase) (LGTase) , partial (72%)
R	CC - GG	1543	103	TC69240	3.31e-08	weakly similar to UP|Q86B83_DROME (Q86B83) CG33099-PA, partial (7%)
R	CG - TC	1400	224	TC70498	2.09e-43	weakly similar to UP|Q9LSM0_ARATH (Q9LSM0) Anthocyanidin-3-glucoside rhamnosyltransferase, partial (28%)
R	TG - TA	428	183	TC70789	1.27e-30	weakly similar to UP|Q9LSM0_ARATH (Q9LSM0) Anthocyanidin-3-glucoside rhamnosyltransferase, partial (27%)
R	CC - CG	1183	178	TC71082	5.3e-33	weakly similar to UP|Q4V3D9_ARATH (Q4V3D9) At3g57030, partial (48%)
DEFENCE RESPONSE
I	TC - CA	191	443	TC53272	1.04e-36	weakly similar to UP|Q6JN46_LYCES (Q6JN46) EIX receptor 2, partial (11%)
I	CC - CG	1176	557	TC63410	5.95e-120	UP|Q9M563_VITVI (Q9M563) Beta-1,3-glucanase, complete
I	CT - TC	1277	310	TC60651	1.05e-51	homologue to UP|Q69D51_VITRI (Q69D51) Beta-1,3-glucanase, partial (40%)
I	TA - GT	564	237	TC66596	1.32e-22	weakly similar to UP|Q38925_ARATH (Q38925) Receptor serine/threonine kinase PR5K, partial (9%)
I	TC - CA	189	547	CD801620	8.01e-51	weakly similar to GP|14330716|emb|CAC40826. HcrVf2 protein {Malus floribunda}, partial (2%)
I	CA - TA	922	285	TC62196	4.51e-57	weakly similar to UP|Q27J98_9CONI (Q27J98) Dirigent-like protein pDIR14, partial (39%)
I	CG - TC	1401	220	TC68754	1.65e-15	similar to UP|EXG2_YEAST (P52911) Glucan 1,3-beta-glucosidase 2 precursor (Exo-1,3-beta-glucanase 2) , partial (3%)
I	TT - AG	68	108	TC56756	6.31e-14	homologue to UP|Q20BD2_9ROSI (Q20BD2) Pathogenesis-related protein 10.3, complete
R	CT - TG	1296	157	TC62916	1.72e-27	similar to UP|EXEC1_ARATH (Q93YW0) EXECUTER1 protein, chloroplast precursor, partial (15%)
R	CC - TT	1111	191	TC51983	1.74e-33	weakly similar to UP|Q8LBI4_ARATH (Q8LBI4) Nicotiana lesion-inducing like, partial (88%)
R	CA - GC	692	251	TC57989	3.72e-23	similar to UP|Q84QD7_TOBAC (Q84QD7) Avr9/Cf-9 rapidly elicited protein 276, partial (38%)
R	TA - AT	229	282	TC70153	6.91e-56	similar to UP|ALDH_LINUS (Q40255) Probable aldehyde dehydrogenase (Flax-inducible sequence 1) , partial (95%)
R	TA - GC	584	83	TC62111	4.49e-10	weakly similar to UP|Q93YX9_DAVIN (Q93YX9) Lipid transfer protein, partial (24%)
R	TT - TA	214	233	TC61755	1.61e-44	similar to UP|Q3S4G9_SOYBN (Q3S4G9) Enzymatic resistance protein, complete
R	CC - CC	1173	262	TC51855	1.69e-07	similar to UP|Q6W0C7_CAPCH (Q6W0C7) Pto-like serine/threonine kinase (Fragment), partial (34%)
R	TT - CA	1607	336	TC67986	2.62e-61	weakly similar to UP|Q6URA2_9ROSA (Q6URA2) TIR-NBS-LRR type R protein 7, partial (5%)
R	CA - CC	1014	131	BQ800016	3.73e-18	weakly similar to GP|27463527|gb|AAO15846.1 resistance protein KR4 {Glycine max}, partial (2%)
R	CG - GA	1545	671	TC58939	3.13e-125	similar to UP|Q2QDF5_GOSHI (Q2QDF5) Ethylene-responsive element-binding factor, partial (22%)
R	CA - AC	889	305	TC63540	2.98e-58	"""weakly similar to GB|AAP21318.1|30102800|BT006510 At5g48485 {Arabidopsis thaliana} (exp=-1; wgp=0; cg=0), partial (67%)"""
R	CA - GA	666	184	TC61952	5.22e-36	"""weakly similar to GB|AAP21318.1|30102800|BT006510 At5g48485 {Arabidopsis thaliana} (exp=-1; wgp=0; cg=0), partial (67%)"""
RESPONSE TO STIMULUS
I	CA - TT	945	79	TC53817	1.68e-08	similar to UP|Q4U0W0_NICAL (Q4U0W0) Thioredoxin H, partial (54%)
I	TA - AT	231	163	TC67773	1.31e-29	similar to UP|GPX6_ARATH (O48646) Probable phospholipid hydroperoxide glutathione peroxidase 6, mitochondrial precursor (PHGPx) (AtGPX1) , partial (74%)
I	CA - AC	891	242	Q9FQA3	6.96e-14	Glutathione S-transferase GST 36 (EC 2.5.1.18).
I	CT - TC	1275	383	TC53088	7.96e-81	similar to UP|Q9FQD4_SOYBN (Q9FQD4) Glutathione S-transferase GST 24 , partial (93%)
I	TC - CG	748	240	TC54876	2.59e-47	similar to UP|FRI3_SOYBN (Q948P6) Ferritin-3, chloroplast precursor (SFerH-3) , partial (78%)
I	TT - CT	1631	84	Q6V7W6	0.00027621	Class III peroxidase GvPx2b (Fragment).
I	CA - CT	995	471	TC61998	3.38e-99	UP|Q3ZNL4_VITVI (Q3ZNL4) Dehydrin 1a, complete
I	CA - AC	886	212	TC54112	3.17e-40	UP|Q4VT48_VITVI (Q4VT48) Dehydrin 1b, complete
I	TC - GT	800	128	TC66115	2.94e-05	homologue to UP|Q4LDR0_LYCES (Q4LDR0) Heat shock protein, partial (35%)
I	TA - AC	246	153	TC63756	3.69e-27	similar to UP|Q3HR41_9LILI (Q3HR41) Metallothionein-like protein, partial (98%)
R	TA - TA	271	146	TC52880	1.27e-22	similar to UP|Q84VH0_MALPU (Q84VH0) Glutathione S-transferase Z1, partial (97%)
R	TC - GA	781	232	TC53791	4.25e-45	homologue to UP|Q7XTK9_PRUPE (Q7XTK9) Catalase , partial (51%)
R	CG - AA	1344	320	TC54170	5.24e-65	similar to UP|Q2HT27_MEDTR (Q2HT27) Cupredoxin, partial (54%)
R	CA - TA	921	327	TC56127	1.11e-65	"""similar to RF|NP_192640.1|15236678|NM_116970 peroxidase {Arabidopsis thaliana} (exp=-1; wgp=0; cg=0) , partial (77%)"""
R	TG - CT	532	206	TC56223	4.38e-37	similar to UP|Q6QPJ6_9ROSI (Q6QPJ6) Peroxiredoxin Q, complete
R	CA - TA	920	441	TC56830	2.34e-91	similar to UP|Q9M4D2_CAPAN (Q9M4D2) Chloroplast ferredoxin-NADP+ oxidoreductase precursor , complete
R	CA - GA	668	177	TC59370	9e-31	similar to UP|TRXF_PEA (P29450) Thioredoxin F-type, chloroplast precursor (TRX-F), partial (60%)
R	TC - CG	755	205	TC61144	6.19e-34	weakly similar to UP|GSTX6_SOYBN (P32110) Probable glutathione S-transferase (Heat shock protein 26A) (G2-4) , partial (69%)
R	CA - GG	706	146	TC68250	8.36e-28	similar to UP|HSP12_MEDSA (P27880) 18.2 kDa class I heat shock protein, partial (86%)
R	TC - GC	814	149	TC63165	7.75e-25	"""similar to GB|AAP37736.1|30725428|BT008377 At4g00740 {Arabidopsis thaliana} (exp=-1; wgp=0; cg=0), partial (82%)"""
R	TT - AA	6	337	TC56858	1.03e-65	"""similar to GB|AAL91261.1|19699301|AY090357 AT4g34190/F28A23_50 {Arabidopsis thaliana} (exp=-1; wgp=0; cg=0), partial (55%)"""
R	CT - TA	1245	380	TC62299	1.89e-79	similar to UP|Q8S351_CAPAN (Q8S351) Auxin-induced SAUR-like protein, partial (84%)
R	TG - TA	440	57	TC59264	0.000254917	similar to UP|O04002_SOLTU (O04002) CDSP32 protein (Chloroplast Drought-induced Stress Protein of 32kDa), partial (83%)
R	CG - GT	1562	397	TC53184	1.14e-80	similar to UP|Q6WHC0_CAPFR (Q6WHC0) Chloroplast small heat shock protein class I, partial (89%)
R	CA - TT	940	154	TC61910	4.93e-27	weakly similar to UP|Q8VWQ1_GOSHI (Q8VWQ1) Dehydration-induced protein RD22-like protein, partial (64%)
R	CT - CC	1333	233	TC55175	9.59e-45	similar to UP|Q9FIL5_ARATH (Q9FIL5) Gb|AAB82637.1 (Gravitropic in the light 1) (At5g58960/k19m22_160), partial (46%)
R	TT - CT	1616	650	TC54161	2.36e-142	homologue to UP|O04056_CITLA (O04056) Heat shock protein 70 precursor, partial (63%)
R	CC - AT	1045	103	TC69314	7.82e-10	similar to UP|Q3HR41_9LILI (Q3HR41) Metallothionein-like protein, partial (98%)
R	CA - TA	918	281	O22150	2.39e-05	'Putative auxin-regulated protein.
R	TC - TC	159	164	TC60078	3e-30	similar to UP|Q945T0_TOBAC (Q945T0) RALF, partial (14%)
R	TC - GG	828	194	TC56377	9.86e-36	"""similar to RF|NP_189909.1|15229244|NM_114191 zinc ion binding {Arabidopsis thaliana} (exp=-1; wgp=0; cg=0), partial (32%)"""
R	TC - GA	780	261	TC53502	4.36e-51	similar to UP|FRI3_SOYBN (Q948P6) Ferritin-3, chloroplast precursor (SFerH-3) , partial (70%)
TRANSPORT
I	TC - GG	826	291	TC51758	1.56e-17	UP|Q84L25_VITVI (Q84L25) Vacuolar pyrophosphatase, complete
I	CC - CA	1142	154	TC57560	1.39e-26	similar to UP|Q7X9B8_SOYBN (Q7X9B8) Ferrous ion membrane transport protein DMT1, partial (22%)
I	CC - GA	1506	103	TC60837	1.21e-14	similar to UP|Q873H2_NEUCR (Q873H2) Related to stomatin, partial (5%)
I	TT - AG	59	214	TC70040	1.89e-41	similar to UP|CLCC_ARATH (Q96282) Chloride channel protein CLC-c (AtCLC-c), partial (12%)	2,45E-15
I	CA - AT	877	164	Q1SRS8	9.07e-10	'Amino acid/polyamine transporter II.
I	TT - CA	1614	185	Q3L7K6	6.26e-08	'Hexose transporter
I	TG - GA	601	103	TC56556	1.75e-15	similar to UP|Q9LSH7_ARATH (Q9LSH7) Transporter-like protein, partial (43%)
I	TA - AC	249	107	TC66367	1.13e-16	homologue to UP|Q539E7_VITVI (Q539E7) Plastid hexose transporter, partial (32%)
I	CA - AT	881	280	Q1SCJ5	1.57e-55	'Major facilitator superfamily MFS_1
I	TG - TA	439	76	TC62234	5.62e-05	similar to UP|O24405_ARATH (O24405) Lysine and histidine specific transporter, partial (40%)
I	TC - TC	154	288	TC59544	8.3e-49	homologue to UP|Q9ZRD3_TOBAC (Q9ZRD3) NTGP1, complete
I	CT - AG	1243	82	TC67056	2.52e-10	"""homologue to GB|AAB91395.1|2689631|AF022389 ADP-ribosylation factor {Vigna unguiculata} (exp=-1; wgp=0; cg=0), partial (23%)"""
I	CT - CA	1308	234	TC55564	7.21e-28	homologue to UP|Q7F2H4_ORYSA (Q7F2H4) ADP-ribosylation factor, partial (49%)
I	CG - CT	1426	76	TC57412	1.23e-11	(Q4FLF4) ABC transporter, partial ( 3%)
R	CA - GT	680	231	TC52346	3.88e-47	homologue to UP|Q93XW1_PHAAN (Q93XW1) 14-3-3 protein, partial (96%)
R	CA - AC	885	452	TC54584	1.86e-94	similar to UP|P93787_SOLTU (P93787) 14-3-3 protein, partial (98%)
R	TT - GC	1681	139	TC59440	4.22e-24	"""weakly similar to RF|NP_180983.1|15226290|NM_128988 antiporter/ drug transporter/ transporter {Arabidopsis thaliana} (exp=-1; wgp=0; cg=0), partial (46%)"""
R	CG - CC	1438	270	TC65826	7.38e-50	similar to UP|Q9FT51_ARATH (Q9FT51) ABC transporter-like protein, partial (8%)
R	CT - CT	1326	121	TC68687	3.47e-19	"""similar to GB|AAG45492.1|12061244|AY013245 36I5.4 {Oryza sativa (japonica cultivar-group)} (exp=0; wgp=1; cg=0), partial (94%)"""
R	CT - TA	1246	347	TC51856	7.71e-74	"""similar to GB|AAK60300.1|14326510|AF385708 AT3g54900/F28P10_120 {Arabidopsis thaliana} (exp=-1; wgp=0; cg=0), partial (63%)"""
R	TG - CT	531	389	TC52707	4.38e-61	"""weakly similar to RF|NP_199887.1|15241256|NM_124452 metal ion binding {Arabidopsis thaliana} (exp=-1; wgp=0; cg=0), partial (65%)"""
R	TC - TT	133	219	TC62785	4e-23	sp|Q9LF79|ACA8_ARATH (ACA8) Calcium-transporting ATPase 8, plasma membrane-type (EC 3.6.3.8) (Ca(2+)-ATPase isoform8).[Arabidopsis thaliana]
R	CT - CT	1316	528	Q5ZD08	3.43e-05	Putative copper transporter protein.
R	TC - CG	769	107	TC64668	1.78e-16	"""similar to RF|NP_849973.2|42570277|NM_179642 metal ion binding {Arabidopsis thaliana} (exp=-1; wgp=0; cg=0), complete"""
R	CT - AA	1191	109	TC66598	1.69e-15	similar to UP|Q9FM07_ARATH (Q9FM07) Permease 1 (Protein At5g62890), partial (52%)
R	TT - AG	63	179	TC67533	1.64e-32	similar to UP|Q9FMU9_ARATH (Q9FMU9) Similarity to ATFP3, partial (33%)
R	CC - GG	1536	482	TC68772	1.81e-43	similar to UP|Q2Z1Q1_ACASA (Q2Z1Q1) ZIP family metal transporter, partial (39%)
R	TT - AA	16	70	TC70229	6.12e-09	UP|Q946X6_PRUPE (Q946X6) Vacuolar H+-pyrophosphatase , partial (9%)
R	TA - CT	326	175	Q1SD07	8.86e-15	'Heavy metal transport/detoxification protein.
R	CC - GG	1534	435	TC57372	8.33e-94	weakly similar to UP|Q9FRU5_SOYBN (Q9FRU5) Nitrate transporter NRT1-2, partial (45%)
R	TC - TT	140	97	TC58445	1.64e-14	homologue to UP|Q84V02_CITLI (Q84V02) Vacuolar membrane ATPase subunit c'', partial (96%)
R	TT - GC	1679	127	BQ798655	5.39e-23	homologue to GP|22597174|gb|AAN03474.1 syntaxin {Glycine max}, partial (36%)
R	CC - GC	1529	137	TC52554	1.35e-22	similar to UP|EXOC2_ARATH (Q8S3U9) Exocyst complex component 2 (Exocyst complex component Sec5), partial (19%)
R	TC - GT	797	155	TC54027	1.1e-26	similar to UP|Q2QNZ9_ORYSA (Q2QNZ9) Expressed protein, partial (33%)
R	CG - CC	1439	85	TC54217	2.09e-11	similar to UP|Q40156_LYCES (Q40156) L.esculentum protein with leucine zipper, partial (43%)
R	CA - AG	903	259	TC55051	2.23e-51	similar to UP|SNAA_VITVI (P93798) Alpha-soluble NSF attachment protein (Alpha-SNAP) (N-ethylmaleimide-sensitive factor attachment protein, alpha), complete
R	CG - GG	1585	558	TC60298	2.29e-118	similar to UP|Q4B714_BURVI (Q4B714) Secretion protein HlyD, partial (4%)
R	CA - AT	870	218	Q1SCJ5	1.78e-42	'Major facilitator superfamily MFS_1.
R	TA - CA	309	240	Q6L3J3	1.65e-23	'POT family protein
R	TC - GT	792	180	TC51721	2.22e-36	homologue to UP|Q70XK1_HORVD (Q70XK1) ADP-ribosylation factor 1-like protein, complete
R	TA - TT	283	226	TC57672	4.23e-42	similar to UP|Q8VWW0_GOSHI (Q8VWW0) Polyphosphoinositide binding protein, partial (68%)
R	TT - AG	62	195	TC69827	1.45e-20	UP|Q2HZF5_VITVI (Q2HZF5) Aquaporin PIP2, partial (7%)
R	TT - AA	17	141	TC69939	1.13e-24	similar to UP|Q3E9S4_ARATH (Q3E9S4) Protein At4g32590, partial (39%)
R	TT - CA	1611	127	TC53387	3.96e-21	(Q5CY06) Cation-transporting P-type ATpase with 11 or more transmembrane domains, partial ( 1%)
R	TC - GT	798	124	TC59192	3.52e-09	similar to (Q8U0D7) Similar to ABC transporter (ATP-binding protein), partial ( 2%)
R	CA - GA	662	302	TC69251	7.47e-59	homologue to UP|Q3C1H4_NICSY (Q3C1H4) ATPase alpha subunit, complete
R	CT - TG	1298	164	TC60214	2.74e-28	"""similar to RF|NP_188931.1|15228891|NM_113191 calcium-transporting ATPase/ calmodulin binding {Arabidopsis thaliana} (exp=-1; wgp=0; cg=0) , partial (3%)"""
SIGNAL TRANSDUCTION
I	CC - CG	1178	304	Q9XED4	2.45e-15	'Receptor-like protein kinase homolog RK20-1
I	CA - GT	687	63	TC70344	1.24e-05	similar to UP|WRK32_ARATH (P59583) Probable WRKY transcription factor 32 (WRKY DNA-binding protein 32), partial (15%)
I	TT - CG	1650	204	Q9FF29	1.15e-37	'Receptor serine/threonine kinase.
I	CT - GC	1485	62	TC58247	3.76e-06	similar to UP|Q9FHH4_ARATH (Q9FHH4) Diacylglycerol kinase-like protein, partial (18%)
I	CG - TA	1383	186	TC58863	4.31e-33	similar to UP|Q42809_SOYBN (Q42809) GmCK1p , partial (83%)
I	TG - TA	434	147	TC59460	6.61e-23	similar to UP|Q8RVG0_TOBAC (Q8RVG0) Protein phosphatase 2C, partial (60%)
I	TT - CA	1613	178	TC61846	6.04e-11	similar to UP|P93113_CUCSA (P93113) SNF1-related protein kinase, partial (25%)
I	CT - GC	1479	202	BQ794055	2.65e-22	similar to GP|13506747|gb|AAK28316.1 receptor-like protein kinase 5 {Arabidopsis thaliana}, partial (20%)
I	TT - CT	1626	192	BQ798061	2.02e-35	similar to GP|24935324|gb|AAN64293.1 somatic embryogenesis receptor kinase 1 {Medicago truncatula}, partial (28%)
I	TC - GG	833	131	TC54569	3.56e-22	similar to UP|Q762A2_ORYSA (Q762A2) BRI1-KD interacting protein 112 (Fragment), partial (25%)
I	TA - GC	585	79	TC60780	2.1e-09	similar to UP|AMOS_DROME (Q9Y0A7) Basic helix-loop-helix transcription factor amos (Reduced olfactory organs protein) (Rough eye protein) (Absent MD neurons and olfactory sensilla protein) (Amos protein), partial (9%)
I	TA - AC	240	343	Q52QR5	1.7e-71	'NAC domain protein NAC1
I	CC - AT	1033	634	Q1T4J9	1.21e-10	'DNA-binding WRKY
I	CC - AT	1041	205	TC52653	5.43e-39	similar to UP|Q6QPK1_LYCES (Q6QPK1) AREB-like protein, partial (70%)
I	CG - TA	1385	95	TC55407	2.32e-13	similar to UP|Q2Z1Y1_PRUMU (Q2Z1Y1) NAC family protein, partial (65%)
I	TT - CT	1629	251	TC58179	1.58e-17	weakly similar to UP|Q2V3I2_ARATH (Q2V3I2) Protein At4g15248, partial (56%)
I	CG - GT	1561	412	TC64446	1.22e-87	UP|Q6IL67_DROME (Q6IL67) HDC10243, partial (7%)
I	CG - GG	1587	153	TC69825	2.85e-27	similar to UP|Q9FFJ5_ARATH (Q9FFJ5) Gb|AAD32776.1 (At5g05830), partial (58%)
I	CG - CT	1427	173	Q9SZE6	1.45e-14	'Putative serine/threonine-specific receptor protein kinase.
I	CG - TG	1411	253	TC67984	2.85e-07	similar to UP|Q41119_PHAVU (Q41119) Cyclophilin, partial (77%)
I	TT - AG	64	166	Q69V56	3.1e-06	'Putative copine I
I	TG - AA	358	153	TC60620	2.19e-30	"""weakly similar to RF|NP_196932.1|15241364|NM_121432 transcription regulator {Arabidopsis thaliana} (exp=-1; wgp=0; cg=0), partial (40%)"""
I	TC - TA	116	168	TC66007	1.76e-29	similar to UP|Q75WV0_TOBAC (Q75WV0) ALG2-interacting protein X, partial (7%)
R	CC - GT	1508	407	CF211026	8.6e-38	similar to GP|17064926|gb|AAL32617.1 calcium-dependent protein kinase {Arabidopsis thaliana}, partial (55%)
R	CT - GA	1454	107	Q5QTN8	7.48e-16	'Calcium homeostasis regulator CHoR1.
R	TA - TC	288	212	TC52400	1.23e-39	weakly similar to UP|Q6DN29_DAUCA (Q6DN29) Calmodulin cam-207, partial (21%)
R	TA - AT	235	102	TC52484	1.58e-12	similar to UP|Q8LK24_SOYBN (Q8LK24) SOS2-like protein kinase, partial (70%)
R	CA - GA	663	238	TC59357	7.18e-45	similar to UP|P93370_TOBAC (P93370) Calmodulin-binding protein, partial (54%)
R	TG - TT	446	66	TC68333	6.44e-06	weakly similar to UP|Q2NNE0_ARATH (Q2NNE0) Calmodulin binding protein IQD22, partial (7%)
R	TG - GC	633	189	TC69501	1.02e-34	similar to UP|Q4W3B4_LYCES (Q4W3B4) Calcium sensor calcineurin B-like protein, partial (94%)
R	TC - GG	825	356	TC56254	3.56e-75	similar to UP|Q9FVE7_SOYBN (Q9FVE7) Plasma membrane Ca2+-ATPase, partial (13%)
R	CA - GA	674	66	TC52840	2.71e-06	similar to UP|Q6ESH7_ORYSA (Q6ESH7) Protein kinase-like, partial (28%)
R	TT - GG	1690	125	TC53428	1.31e-15	"""similar to RF|NP_191667.2|22331896|NM_115972 kinase {Arabidopsis thaliana} (exp=-1; wgp=0; cg=0), partial (66%)"""
R	TC - GA	778	55	TC53469	8.34e-07	similar to UP|Q66MH6_LYCES (Q66MH6) MAPKK, partial (88%)
R	TC - GG	827	223	TC56611	1.7e-20	similar to UP|Q8H2C2_PERAE (Q8H2C2) Serine/threonine kinase, partial (35%)
R	TA - CT	323	115	TC58789	0.000408296	homologue to UP|Q40269_MESCR (Q40269) Protein kinase (Fragment), partial (6%)
R	TC - TT	143	59	TC59439	1.5e-05	homologue to UP|Q2RAK2_ORYSA (Q2RAK2) Pyruvate kinase, partial (69%)
R	TC - GC	809	155	TC61011	4.21e-30	"""similar to GB|BAB02040.1|9294138|AB022219 serine/threonine kinase {Arabidopsis thaliana} (exp=0; wgp=1; cg=0), partial (42%)"""
R	TT - TC	1588	469	TC61135	2.68e-57	similar to UP|STT7_CHLRE (Q84V18) Serine/threonine-protein kinase stt7, chloroplast precursor , partial (5%)
R	CA - TT	938	188	TC61284	2.98e-31	similar to UP|Q53VE2_LOTJA (Q53VE2) Ser/Thr protein kinase, partial (44%)
R	TA - CA	311	243	TC61568	0.000359219	"""similar to RF|NP_180563.1|15227687|NM_128557 catalytic/ protein phosphatase type 2C/ protein serine/threonine phosphatase {Arabidopsis thaliana} (exp=-1; wgp=0; cg=0), partial (79%)"""
R	TT - TG	1601	394	TC63005	8.22e-82	similar to UP|Q38HW2_SOLTU (Q38HW2) Adenylate kinase family-like protein, partial (60%)
R	TG - GG	655	258	TC64213	4.63e-18	"""weakly similar to RF|NP_191871.1|15229382|NM_116177 cyclin-dependent protein kinase {Arabidopsis thaliana} (exp=-1; wgp=0; cg=0), partial (53%)"""
R	CC - TA	1091	466	TC65065	7.27e-46	homologue to UP|O65844_MEDSA (O65844) Protein phosphatase 1, catalytic beta subunit, complete
R	CT - CT	1320	311	TC66121	1.3e-63	"""similar to RF|NP_680572.1|22328287|NM_148206 catalytic/ protein phosphatase type 2C {Arabidopsis thaliana} (exp=-1; wgp=0; cg=0), partial (31%)"""
R	TG - CG	541	193	TC71073	5.46e-21	"""similar to RF|NP_181176.1|15227639|NM_129192 kinase {Arabidopsis thaliana} (exp=-1; wgp=0; cg=0), partial (32%)"""
R	CC - AG	1069	254	TC59809	7.34e-18	similar to UP|Q9LJR3_ARATH (Q9LJR3) Photomorphogenesis repressor protein-like, partial (10%)
R	CA - AC	894	81	TC60711	1.01e-11	similar to UP|Q9SYX2_ARATH (Q9SYX2) Phytochrome A supressor spa1, partial (13%)
R	CG - GC	1575	376	Q8LP72	3.02e-13	'Receptor-like protein kinase
R	CA - GA	659	64	TC54735	9.05e-07	similar to UP|Q9M574_ORYSA (Q9M574) Receptor-like protein kinase, partial (25%)
R	CT - GT	1468	271	TC55362	3.71e-53	similar to UP|Q53JL7_ORYSA (Q53JL7) Receptor-like protein kinase, partial (12%)
R	CT - GG	1488	610	TC57571	2.62e-74	"""similar to GB|BAA96921.1|8777331|AB019228 receptor-like protein kinase {Arabidopsis thaliana} (exp=0; wgp=1; cg=0), partial (35%)"""
R	CG - GC	1573	700	TC59576	1.44e-32	similar to UP|Q70AH8_WHEAT (Q70AH8) Receptor-like kinase with LRR repeats (Fragment), partial (64%)
R	TC - TT	132	252	TC57121	1,7 e-10	weakly similar to UP|Q9SWU6_HORVU (Q9SWU6) Receptor-like kinase (Fragment), partial (13%)
R	CC - CT	1152	285	Q2HW28	8.42e-56	'Single-stranded DNA binding
R	CT - TT	1270	121	Q2HS37	1.92e-18	'Nucleic acid binding NABP.
R	TC - GA	787	130	Q9LS34	2.14e-20	'Homeobox protein PpHB4.
R	CT - GG	1489	265	Q1SBK1	8.39e-10	'"SPTR:Q01484 symbol:ANK2_HUMAN ""Ankyrin 2""
R	CC - TA	1096	130	TC52479	1.09e-21	homologue to UP|O22197_ARATH (O22197) Expressed protein (At2g40830) (RING-H2 finger protein RHC1a), partial (26%)
R	CC - CC	1167	534	TC53339	1.11e-92	"""similar to RF|NP_179089.1|15226012|NM_127046 signal transducer {Arabidopsis thaliana} (exp=-1; wgp=0; cg=0), partial (34%)"""
R	CT - CC	1338	65	TC53412	2.65e-06	similar to UP|Q32SG0_ARATH (Q32SG0) KH-domain protein, partial (4%)
R	TC - TC	155	235	TC53420	3e-45	similar to GB|AAL24221.1|16604430|AY058833 At3g11200/F11B9.12 {Arabidopsis thaliana} (exp=-1; wgp=0; cg=0), partial (89%)
R	TG - AT	382	109	TC54190	6.33e-13	similar to UP|Q5D1L9_POPTR (Q5D1L9) Class III HD-Zip protein 8, partial (36%)
R	CA - TG	971	249	TC56501	1.13e-32	homologue to UP|Q76FZ8_PEA (Q76FZ8) Brassinosteroid receptor, partial (34%)
R	CT - GC	1473	437	TC56530	3.4e-88	"""similar to RF|NP_198372.1|15238440|NM_122913 EGY1 (ETHYLENE-DEPENDENT GRAVITROPISM-DEFICIENT AND YELLOW-GREEN 1); sterol regulatory element-binding protein site 2 protease {Arabidopsis thaliana} (exp=-1; wgp=0; cg=0), partial (52%)"""
R	CT - GA	1456	330	TC57589	3.06e-54	similar to UP|Q58FS3_ANTMA (Q58FS3) RADIALIS, partial (81%)
R	CA - CA	983	345	TC58207	9.71e-71	similar to UP|Q6S743_ARATH (Q6S743) GLR3.3, partial (8%)
R	TG - TA	433	115	TC58651	3.06e-19	"""similar to GB|AAP37774.1|30725504|BT008415 At4g03260 {Arabidopsis thaliana} (exp=-1; wgp=0; cg=0), partial (16%)"""
R	CG - CA	1415	372	TC58702	7.11e-08	similar to UP|Q9M7S0_MALDO (Q9M7S0) Homeodomain protein, partial (9%)
R	CT - CC	1335	183	TC58985	3.08e-34	similar to UP|Q5Z7Y7_ORYSA (Q5Z7Y7) GCIP-interacting family protein-like, partial (72%)
R	TT - CT	1624	194	TC59625	9.59e-36	similar to UP|Q6S3E0_9ROSI (Q6S3E0) Homeodomain protein HB2 (Fragment), partial (60%)
R	TA - AT	226	399	TC59693	2.63e-16	weakly similar to UP|Q67UM4_ORYSA (Q67UM4) Gt-2-related-like, partial (16%)
R	TT - AA	11	289	TC61968	7.34e-54	similar to UP|Q3EDL5_ARATH (Q3EDL5) Protein At1g01140 (CBL-interacting protein kinase), partial (96%)
R	CG - GA	1550	342	TC62859	1.17e-43	similar to UP|Q9FUB4_ARATH (Q9FUB4) PRLI-interacting factor A (Fragment), partial (40%)
R	TC - GC	821	73	TC64184	9.34e-09	similar to UP|BRU1_SOYBN (P35694) Brassinosteroid-regulated protein BRU1 precursor, partial (29%)
R	TC - CT	726	135	TC66737	1.27e-21	similar to UP|Q6H976_ANTMA (Q6H976) STYLOSA protein, partial (32%)
R	TA - AT	230	230	TC69904	7.89e-45	weakly similar to UP|GAR2_SCHPO (P41891) Protein gar2, partial (4%)
R	CC - GG	1535	365	Q6Q504	2.17e-31	'Phantastica.
R	TA - CC	336	218	Q8LEE4	6.14e-26	Zinc finger protein.
R	CT - CC	1339	138	CD006675	8.5e-06	similar to GP|9279701|dbj|BAB01258.1 heat shock transcription factor-like protein {Arabidopsis thaliana}, partial (17%)
R	CT - AG	1231	339	TC52043	2.44e-72	weakly similar to UP|Q9ATE2_PETHY (Q9ATE2) MADS-box transcription factor FBP29, partial (42%)
R	CT - TT	1262	270	TC54065	1.7e-52	similar to UP|Q5IY47_VITVI (Q5IY47) DNA binding protein WRKY2, partial (25%)
R	TC - GG	824	380	TC54724	1.09e-81	MYB-like protein [Vitis vinifera]
R	TG - AG	414	214	TC56075	1.44e-39	similar to UP|ZF2N2_ARATH (Q9SJM6) Zinc finger A20 and AN1 domains-containing protein At2g36320, partial (75%)
R	CT - CA	1307	198	TC56585	8.1e-38	"""similar to RF|NP_195607.2|22329245|NM_120056 transcription factor/ zinc ion binding {Arabidopsis thaliana} (exp=-1; wgp=0; cg=0), partial (87%)"""
R	CA - AA	860	271	TC59130	1.15e-39	similar to UP|Q6SS00_ANTMA (Q6SS00) YABBY-like transcription factor GRAMINIFOLIA, partial (72%)
R	TT - GC	1672	685	TC59230	1.52e-146	similar to UP|Q9LVS0_ARATH (Q9LVS0) Myb-related transcription activator-like (MYB transcription factor), partial (67%)
R	CT - TG	1290	241	TC60102	2.2e-42	similar to UP|Q84VC1_ORYSA (Q84VC1) Zinc finger POZ domain protein (Fragment), partial (53%)
R	CT - CA	1303	221	TC61736	1.42e-41	similar to UP|Q9FNS1_CATRO (Q9FNS1) MYB-like DNA-binding protein, partial (26%)
R	CT - TG	1291	245	TC63230	2.84e-47	similar to UP|Q5PP23_ARATH (Q5PP23) At4g28370, partial (12%)
R	TG - TG	519	110	TC67324	1.04e-09	similar to UP|ZFNL_PEA (Q9SWF9) Zinc finger CCCH type domain-containing protein ZFN-like, partial (12%)
R	CA - TG	966	98	TC71038	1.16e-16	homologue to UP|Q6B6R1_ORYSA (Q6B6R1) Transcription factor WRKY10, partial (24%)
R	CC - AC	1061	73	TC71208	2.57e-08	weakly similar to UP|2AD1_SCHPO (Q10428) Serine/threonine-protein phosphatase 2A 56 kDa regulatory subunit delta 1 isoform (PP2A, B subunit, B' delta 1 isoform), partial (3%)
R	CC - GG	1538	267	TC66781	1.22e-47	similar to UP|Q5D6H2_GOSHI (Q5D6H2) CNGC2, partial (24%)
R	TC - CG	768	111	TC59206	1.18e-16	homologue to similar to zinc finger protein 384 {Danio rerio} (exp=-1; wgp=0; cg=0), partial ( 4%)
R	CT - TA	1250	360	TC59142	3.23e-47	similar to putative receptor kinase {Oryza sativa (japonica cultivar-group)} (exp=-1; wgp=0; cg=0), partial ( 3%)
MISCELLANEOUS
I	TC - TG	174	111	TC61515	3.89e-10	similar to UP|Q5EMP6_SOYBN (Q5EMP6) Senescence-inducible chloroplast stay-green protein 2, partial (65%)
I	TA - TG	299	248	TC55027	1.55e-33	UP|GRI22_VITVI (Q9M4H4) Ripening-related protein grip22 precursor, complete
I	TG - GA	596	218	TC57333	2.59e-32	similar to UP|Q2I313_9ROSI (Q2I313) Cyclase, partial (88%)
I	CA - GG	707	249	TC61310	4.64e-49	similar to UP|AN32E_MOUSE (P97822) Acidic leucine-rich nuclear phosphoprotein 32 family member E (LANP-like protein) (LANP-L) (Cerebellar postnatal development protein 1), partial (6%)
I	CA - CA	986	183	TC58020	5.43e-34	weakly similar to UP|Q9LDH1_ARATH (Q9LDH1) SigA binding protein, partial (23%)
I	TT - AC	56	103	TC60543	8.16e-05	similar to UP|Q9FWE6_ORYSA (Q9FWE6) Mucin-like protein, partial (28%)
I	CC - TC	1122	62	TC57170	3.59e-06	homologue to similar to nasal embryonic LHRH factor {Danio rerio} (exp=-1; wgp=0; cg=0), partial ( 3%)
R	TC - CA	196	172	TC64191	2.66e-30	homologue to UP|Q7XYW3_BRANA (Q7XYW3) Seed specific protein Bn15D14A (Fragment), partial (5%)
R	TG - CG	543	108	TC54348	4.22e-17	UP|Q2I307_9ROSI (Q2I307) Pollen-specific protein, complete
R	TC - CT	724	253	TC56512	1.09e-49	"""weakly similar to GB|AAM65899.1|21593946|AY088360 pollen allergen-like protein {Arabidopsis thaliana} (exp=-1; wgp=0; cg=0), partial (76%)"""
R	CA - TG	978	84	TC63951	6.06e-09	homologue to UP|O93211_9VIRU (O93211) Triple gene block, complete
R	CC - CT	1157	148	TC51921	9.77e-26	similar to UP|Q6T7D3_GOSBA (Q6T7D3) Fiber protein Fb34, partial (89%)
R	CC - CC	1168	561	Q6AVS5	6.61e-36	'Putative macronuclear development protein (Expressed protein).
R	CT - AT	1209	89	TC56051	1.93e-12	similar to UP|Q5K545_SOLTU (Q5K545) Bromodomain-containing RNA-binding protein 1, partial (27%)
R	CT - TA	1257	154	TC56442	2.69e-09	"""similar to GB|BAB02646.1|11994591|AP002061 Ac transposase-like protein {Arabidopsis thaliana} (exp=0; wgp=1; cg=0), partial (20%)"""
R	TC - GG	830	163	Q651I6	7.69e-14	'Putative ripening regulated protein.
R	TT - AC	52	140	TC53467	6.15e-22	similar to (Q8XQ42) PUTATIVE HEMAGGLUTININ-RELATED PROTEIN, partial ( 1%)
R	CA - TC	960	78	TC69379	1.64e-08	homologue to similar to olfactory receptor 303 {Bos taurus} (exp=-1; wgp=0; cg=0), partial ( 5%)
UNKNOWN FUNCTION
I	CC - CT	1165	71	TC52288	3.83e-08	"""similar to GB|AAM70535.1|21700823|AY124826 At1g68440/T2E12_1 {Arabidopsis thaliana} (exp=-1; wgp=0; cg=0), partial (12%)"""
I	CT - AA	1197	100	TC61902	1.01e-14	"""similar to GB|AAQ65132.1|34365641|BT010509 At3g48180 {Arabidopsis thaliana} (exp=-1; wgp=0; cg=0), partial (66%)"""
I	TC - TG	178	144	TC61243	3.06e-25	"""similar to GB|AAQ65160.1|34365697|BT010537 At4g10500 {Arabidopsis thaliana} (exp=-1; wgp=0; cg=0), partial (62%)"""
I	TG - AT	380	146	TC55219	8.12e-25	"""similar to RF|NP_198553.2|30693073|NM_123096 binding {Arabidopsis thaliana} (exp=-1; wgp=0; cg=0), partial (9%)"""
I	CT - TC	1282	121	TC52120	7.14e-20	"""weakly similar to GB|AAK49593.1|13926237|AF372877 AT5g01750/T20L15_20 {Arabidopsis thaliana} (exp=-1; wgp=0; cg=0), partial (84%)"""
I	TA - AC	247	148	TC54886	3.92e-25	"""weakly similar to GB|AAO23584.1|27764926|BT003019 At2g41640/T32G6.16 {Arabidopsis thaliana} (exp=-1; wgp=0; cg=0), partial (38%)"""
I	CC - GT	1515	100	TC67806	2.14e-07	"""weakly similar to GB|AAP13415.1|30023764|BT006307 At2g41380 {Arabidopsis thaliana} (exp=-1; wgp=0; cg=0), partial (52%)"""
I	TG - AG	420	128	TC55550	4.59e-19	"""weakly similar to RF|NP_191800.1|15228752|NM_116106 CP12-2 {Arabidopsis thaliana} (exp=-1; wgp=0; cg=0), partial (25%)"""
I	CC - AG	1085	89	TC61802	6.45e-12	homologue to UP|Q5DBE9_SCHJA (Q5DBE9) SJCHGC01974 protein, partial (11%)
I	TG - AG	415	202	TC53217	7.05e-38	similar to unknown protein {Arabidopsis thaliana} (exp=0; wgp=1; cg=0), partial (84%)
I	CA - GA	675	73	TC66849	8.31e-07	similar to UP|Q5U1F1_ARATH (Q5U1F1) At4g17350, partial (69%)
I	CT - TC	1285	105	TC68723	5.47e-15	similar to UP|Q9FHP4_ARATH (Q9FHP4) Arabidopsis thaliana genomic DNA, chromosome 5, TAC clone:K14B20, partial (60%)
I	CT - GA	1460	98	TC70671	4.45e-16	similar to UP|Q9FIV4_ARATH (Q9FIV4) Gb|AAF23842.1, partial (39%)
I	CG - CA	1419	139	TC61649	7.35e-24	similar to UP|Q9FYW7_LYCES (Q9FYW7) BAC19.9, partial (30%)
I	CT - AA	1198	88	TC61423	2.69e-11	similar to UP|Q9LHE6_ARATH (Q9LHE6) Arabidopsis thaliana genomic DNA, chromosome 3, P1 clone: MZE19, partial (78%)
I	TA - TC	287	361	TC63497	5.08e-14	similar to UP|Q9MAH9_ARATH (Q9MAH9) F12M16.12, partial (28%)
I	CA - TG	973	156	CF209974	2.74e-06	weakly similar to GP|21644691|dbj|BAC01247. P0019E03.5 {Oryza sativa (japonica cultivar-group)}, partial (9%)
I	TC - CT	725	170	TC68235	7.96e-28	weakly similar to UP|Q8VZG3_ARATH (Q8VZG3) AT3g48690/T8P19_200, partial (16%)
I	CC - TG	1123	388	TC57696	1.61e-71	weakly similar to unknown protein {Arabidopsis thaliana} (exp=0; wgp=1; cg=0), partial (24%)
I	CC - CT	1160	142	TC59071	5.49e-25	similar to unknown protein {Arabidopsis thaliana} (exp=0; wgp=1; cg=0), partial (51%)
I	CC - GG	1544	107	TC61956	7.69e-15	weakly similar to unknown protein {Arabidopsis thaliana} (exp=0; wgp=1; cg=0), partial (62%)
I	CA - CA	991	84	TC69713	1.65e-10	homologue to (Q4HVN0) Hypothetical protein, partial ( 2%)
I	CT - GG	1495	310	TC60516	7.95e-27	similar to (Q6YTL8) Hypothetical protein OSJNBa0067K15.36 (Hypothetical protein OJ1051_D12.2), partial (11%)
I	CA - GA	671	139	TC56384	1.3e-22	similar to (Q7XQ91) OSJNBa0018M05.17 protein, partial ( 5%)
I	CT - GA	1462	122	TC60516	9.25e-16	similar to (Q6YTL8) Hypothetical protein OSJNBa0067K15.36 (Hypothetical protein OJ1051_D12.2), partial (11%)
I	CG - AC	1356	225	Q2HTG5	5.97e-10	Hypothetical protein.
I	TG - GC	639	254	BQ794526	1.93e-26
I	TG - AA	367	89	CF606170	1.43e-13
I	TT - AT	36	200	CN006834	1.47e-37
I	TT - AT	35	220	BQ795679	6.5e-34
I	TT - TC	1591	234	CA813625	2.05e-34
I	CA - TA	929	126	CA817358	7.26e-17
I	TG - TC	508.5	93	CB343592	8.56e-13
I	TT - AA	23	97	CF207826	1.1e-14
I	CT - GA	1458	179	CF372632	1.21e-15
I	TC - GA	783	190	CN007126	3.75e-09
I	TT - CC	1636	279	TC60811	2.11e-49
I	TG - GA	597	283	TC67610	5.48e-37
I	TT - TC	1590	257	CA813625	6e-37
I	CA - AA	861	199	CB009705	1.88e-25
I	CA - CT	997	137	CD718526	8.75e-21
I	TC - TC	152	300	CF074703	5.3e-47
I	TA - TA	273	69	DT027673	2.21e-07
I	TC - TG	173	158	DV222198	8.03e-29
I	TA - TG	298	202	DV223555	1.7e-18
R	TA - GT	560	316	TC58739	5.87e-17	"""homologue to GB|AAL48237.1|17933310|AF446365 At1g10950/T19D16_13 {Arabidopsis thaliana} (exp=-1; wgp=0; cg=0), partial (16%)"""
R	TC - CA	200	338	TC68419	2.57e-41	"""similar to GB|AAK97676.1|15529163|AY052205 AT4g27390/M4I22_200 {Arabidopsis thaliana} (exp=-1; wgp=0; cg=0), partial (47%)"""
R	TT - GC	1676	337	TC59992	1.52e-66	"""similar to GB|AAK97676.1|15529163|AY052205 AT4g27390/M4I22_200 {Arabidopsis thaliana} (exp=-1; wgp=0; cg=0), partial (55%)"""
R	CC - CG	1181	192	TC53229	8.69e-39	"""similar to GB|AAL48231.1|17933297|AF446358 AT5g58640/mzn1_90 {Arabidopsis thaliana} (exp=-1; wgp=0; cg=0), partial (79%)"""
R	CC - GT	1513	157	TC67175	4.16e-27	"""similar to GB|AAM19988.1|20466133|AY098978 AT3g61870/F21F14_40 {Arabidopsis thaliana} (exp=-1; wgp=0; cg=0), partial (79%)"""
R	TT - TA	216	144	TC63546	1.57e-24	"""similar to GB|AAQ56809.1|34098853|BT010366 At4g12700 {Arabidopsis thaliana} (exp=-1; wgp=0; cg=0), partial (48%)"""
R	TG - CC	537	106	TC66925	3.28e-16	"""similar to RF|NP_850388.1|30689278|NM_180057 catalytic {Arabidopsis thaliana} (exp=-1; wgp=0; cg=0), partial (31%)"""
R	CA - AG	906	143	TC56782	5.47e-25	"""similar to RF|XP_507144.1|51964720|XM_507144 P0462E11.7 gene product {Oryza sativa (japonica cultivar-group)} (exp=-1; wgp=0; cg=0), partial (57%)"""
R	CC - GC	1527	149	TC62619	1.14e-12	"""weakly similar to GB|AAD31570.1|4883601|AC006922 expressed protein {Arabidopsis thaliana} (exp=0; wgp=1; cg=0), partial (77%)"""
R	TT - CT	1618	156	TC63166	5.42e-05	"""weakly similar to GB|AAM78058.1|21928059|AY125548 AT5g61030/maf19_30 {Arabidopsis thaliana} (exp=-1; wgp=0; cg=0), partial (62%)"""
R	CC - AG	1072	249	TC60289	6.17e-30	"""weakly similar to GB|AAP37872.1|30725700|BT008513 At2g21560 {Arabidopsis thaliana} (exp=-1; wgp=0; cg=0), partial (7%)"""
R	CC - AG	1084	63	TC59129	2.02e-06	"""weakly similar to RF|XP_506779.1|51963992|XM_506779 P0572A04.25 gene product {Oryza sativa (japonica cultivar-group)} (exp=-1; wgp=0; cg=0), partial (52%)"""
R	TG - AT	387	74	TC54265	1.3e-08	"""weakly similar to RF|XP_507331.1|51965094|XM_507331 OJ1150_A11.19-2 gene product {Oryza sativa (japonica cultivar-group)} (exp=-1; wgp=0; cg=0), partial (13%)"""
R	CA - TA	932	93	TC65648	1.51e-11	"""weakly similar to RF|XP_507352.1|51978950|XM_507352 OJ1714_H10.152 gene product {Oryza sativa (japonica cultivar-group)} (exp=-1; wgp=0; cg=0), partial (38%)"""
R	CT - GG	1494	142	Q9M9L2	1.42e-11	'F10A16.15 protein (Hypothetical protein At3g05850).
R	TC - CG	762	141	CB339280	0.000104491	similar to GP|15623813|dbj|BAB67872. P0031D11.4 {Oryza sativa (japonica cultivar-group)}, partial (67%)
R	TC - CG	753	220	CB917253	6.85e-11	similar to PIR|A96701|A96701 protein F12A21.3 [imported] - Arabidopsis thaliana, partial (27%)
R	TT - AA	2	457	TC61892	4.17e-56	similar to UP|FA18_ARATH (Q8LEK2) FAM18-like protein At1g09330, partial (92%)
R	TA - CT	324	237	TC63078	5.67e-46	similar to UP|O80816_ARATH (O80816) T8F5.23 protein, partial (28%)
R	TT - GG	1692	109	TC59336	7.4e-16	similar to UP|Q06763_SOYBN (Q06763) ADR11 protein (Fragment), partial (82%)
R	CT - AA	1192	207	TC58412	4.93e-37	similar to UP|Q2HIU1_ARATH (Q2HIU1) At4g29070, partial (44%)
R	CC - GA	1503	378	TC61136	1.96e-80	similar to UP|Q33AQ1_ORYSA (Q33AQ1) Expressed protein, partial (80%)
R	CT - TG	1297	176	TC52167	1.26e-18	similar to UP|Q3HVK6_SOLTU (Q3HVK6) Drm3-like protein, partial (85%)
R	TT - AT	32	115	TC55733	5.7e-19	similar to UP|Q3SC80_LYCES (Q3SC80) ACI112, partial (28%)
R	CT - TA	1256	67	TC62004	4.18e-07	similar to UP|Q5HZ48_ARATH (Q5HZ48) At5g49800, partial (92%)
R	TT - AT	38	94	TC54493	7.38e-13	similar to UP|Q676X2_HYAOR (Q676X2) BCNT (Fragment), partial (84%)
R	CA - AT	870.5	459	TC62657	2.5e-38	similar to UP|Q6F396_ORYSA (Q6F396) Expressed protein, partial (38%)
R	CG - CA	1417	212	TC66809	5.56e-40	similar to UP|Q6NQN0_ARATH (Q6NQN0) At1g53760, partial (46%)
R	CT - AC	1218	152	TC59919	1.58e-23	similar to UP|Q84TG0_ARATH (Q84TG0) At5g02580, partial (65%)
R	CT - GG	1492	249	TC70730	2.7e-48	similar to UP|Q8VYJ6_ARATH (Q8VYJ6) At2g30880/F7F1.9, partial (51%)
R	CA - TG	969	342	TC63877	7.02e-59	similar to UP|Q940N3_ARATH (Q940N3) AT4g17240/dl4655c, partial (37%)
R	TG - AT	386	74	TC58289	9.49e-08	similar to UP|Q9FJJ6_ARATH (Q9FJJ6) Arabidopsis thaliana genomic DNA, chromosome 5, TAC clone:K19B1 (AT5g62460/K19B1_7), partial (60%)
R	CG - CG	1444	165	TC65633	5.13e-30	similar to UP|Q9FJX4_ARATH (Q9FJX4) Arabidopsis thaliana genomic DNA, chromosome 5, TAC clone:K9I9, partial (16%)
R	CA - AA	859	265	TC60514	6.93e-51	similar to UP|Q9FKH0_ARATH (Q9FKH0) Arabidopsis thaliana genomic DNA, chromosome 5, TAC clone:K11J9, partial (16%)
R	TA - CT	329	127	TC55386	9.63e-21	similar to UP|Q9FXI5_ARATH (Q9FXI5) F6F9.8 protein, partial (7%)
R	TA - CG	344	205	TC52263	3.98e-40	similar to UP|Q9FZF0_ARATH (Q9FZF0) T2E6.19, partial (79%)
R	TC - AG	96	240	TC57109	1.13e-43	similar to UP|Q9FZK6_ARATH (Q9FZK6) F17L21.8, partial (58%)
R	CA - AC	890	225	TC60957	1.5e-11	similar to UP|Q9LJ93_ARATH (Q9LJ93) Emb|CAB10262.1, partial (21%)
R	CC - AG	1078	200	TC65191	1.9e-34	similar to UP|Q9LR13_ARATH (Q9LR13) F10A5.7, partial (9%)
R	CC - AC	1057	121	TC53682	5.22e-20	similar to UP|Q9M9U4_ARATH (Q9M9U4) F6A14.16 protein, partial (93%)
R	CC - CG	1177	475	TC53507	1.6e-11	similar to UP|Q9MA13_ARATH (Q9MA13) F20B17.5, partial (23%)
R	CC - CA	1147	61	TC54676	2.81e-06	similar to UP|Q9SGV0_ARATH (Q9SGV0) F1N19.22, partial (26%)
R	TT - AA	7	311	TC53236	7.87e-61	similar to UP|Q9SR28_ARATH (Q9SR28) F3L24.22 protein, partial (86%)
R	TG - AC	403	101	TC54930	5.85e-14	UP|Q89IW9_BRAJA (Q89IW9) Blr5515 protein, partial (5%)
R	CT - GT	1469	229	TC61461	6.99e-46	weakly similar to UP|Q3EAK1_ARATH (Q3EAK1) Protein At3g53780, partial (34%)
R	TG - AC	395	252	TC70433	1.5e-14	weakly similar to UP|Q4SM63_TETNG (Q4SM63) Chromosome 13 SCAF14555, whole genome shotgun sequence, partial (4%)
R	CA - GC	690	158	TC56244	2.95e-27	weakly similar to UP|Q7XBV4_ORYSA (Q7XBV4) Expressed protein, partial (36%)
R	TG - GG	650	186	TC53014	4.48e-34	weakly similar to UP|Q9FGT3_ARATH (Q9FGT3) Arabidopsis thaliana genomic DNA, chromosome 5, TAC clone:K21L19 (AT5g58110/k21l19_90), partial (76%)
R	CA - CT	1005	81	TC54720	4.04e-09	weakly similar to UP|Q9FJ12_ARATH (Q9FJ12) Arabidopsis thaliana genomic DNA, chromosome 5, TAC clone:K21P3 (Extensin like protein), partial (27%)
R	TG - TC	505	120	TC68245	2.39e-19	weakly similar to UP|Q9FPI2_ARATH (Q9FPI2) At1g17620, partial (21%)
R	CT - AG	1242	68	TC52667	0.000209483	homologue to (Q747U0) Hypothetical protein, partial ( 9%)
R	TC - AC	91	99	TC52704	3.07e-12	similar to unknown protein {Arabidopsis thaliana} (exp=0; wgp=1; cg=0), partial (72%)
R	CT - TC	1276	341	TC53121	3.72e-69	similar to unknown protein {Arabidopsis thaliana} (exp=0; wgp=1; cg=0), partial (65%)
R	TC - CA	194	499	TC53648	2.21e-50	(Q2L7C4) Hypothetical protein, complete
R	CG - GC	1579	228	TC53813	9.66e-37	weakly similar to (Q9M614) Hypothetical protein, partial (67%)
R	CG - CG	1445	140	TC53826	2.24e-24	similar to unknown protein {Arabidopsis thaliana} (exp=0; wgp=1; cg=0), partial (82%)
R	CA - TG	972	212	TC54286	2.85e-38	weakly similar to unknown protein {Arabidopsis thaliana} (exp=0; wgp=1; cg=0), partial (50%)
R	CC - GC	1531	140	TC54454	1.09e-16	similar to (O49286) F22K20.10 protein (At1g77000) (F-box protein family AtFBL5), partial (32%)
R	CC - TA	1094	154	TC54560	5.42e-26	homologue to unknown {Arabidopsis thaliana} (exp=0; wgp=1; cg=0), partial (77%)
R	TA - CG	350	97	TC54587	2.45e-14	similar to (Q3JG68) Hypothetical protein, partial ( 3%)
R	CC - CC	1175	58	TC56696	1.13e-05	similar to (Q23F95) Hypothetical protein, partial ( 3%)
R	TG - GT	621	71	TC57255	1.88e-07	similar to unknown {Arabidopsis thaliana} (exp=0; wgp=1; cg=0), partial (75%)
R	TC - GC	815	134	TC58282	4.63e-21	similar to (Q67U40) Hypothetical protein OJ1123_B08.37 (Hypothetical protein OJ1596_C06.2), partial (24%)
R	TT - TC	1592	482	TC58407	2.55e-52	similar to unknown protein {Arabidopsis thaliana} (exp=0; wgp=1; cg=0), partial (57%)
R	TG - TT	444	131	TC58554	6.94e-23	similar to unknown protein {Arabidopsis thaliana} (exp=0; wgp=1; cg=0), partial (30%)
R	CA - GA	660	520	TC59998	1.55e-112	similar to unknown protein {Arabidopsis thaliana} (exp=0; wgp=1; cg=0), partial (38%)
R	CT - GA	1461	95	TC60516	1.23e-13	similar to (Q6YTL8) Hypothetical protein OSJNBa0067K15.36 (Hypothetical protein OJ1051_D12.2), partial (11%)
R	CA - AG	901	584	TC61164	4.48e-15	weakly similar to unknown protein {Arabidopsis thaliana} (exp=0; wgp=1; cg=0), partial (66%)
R	CA - TC	961	69	TC61676	8.26e-07	homologue to unknown protein {Arabidopsis thaliana} (exp=0; wgp=1; cg=0), partial (48%)
R	CC - AG	1077	134	TC63031	3.35e-22	weakly similar to unknown protein {Arabidopsis thaliana} (exp=0; wgp=1; cg=0), partial ( 2%)
R	TG - GT	613	123	TC63288	3.41e-20	similar to unknown protein {Arabidopsis thaliana} (exp=0; wgp=1; cg=0), partial (15%)
R	CG - GC	1576	312	TC64152	1.29e-63	similar to unknown protein; 20090-16103 {Arabidopsis thaliana} (exp=0; wgp=1; cg=0), partial (15%)
R	CT - TT	1266	167	TC64789	2.34e-27	similar to (Q502I9) FCH domain only 2, partial ( 2%)
R	TA - TT	281	300	TC65249	3.71e-59	similar to unknown protein {Arabidopsis thaliana} (exp=0; wgp=1; cg=0), partial (44%)
R	TC - CA	199	139	TC66162	2.92e-24	homologue to unknown protein {Arabidopsis thaliana} (exp=0; wgp=1; cg=0), partial ( 5%)
R	TC - GA	785	164	TC67894	2.01e-05	similar to unknown protein; 48213-49974 {Arabidopsis thaliana} (exp=0; wgp=1; cg=0), partial (34%)
R	TG - AC	402	117	TC68834	6.09e-21	similar to (Q57XE3) Hypothetical protein, partial ( 6%)
R	CC - GC	1524	176	TC69144	7.01e-32	homologue to unknown {Arabidopsis thaliana} (exp=0; wgp=1; cg=0), partial (28%)
R	CT - AG	1232	220	TC69324	7.42e-17	similar to (Q4YBV0) Hypothetical protein (Fragment), partial (42%)
R	CT - TA	1252	144	O65513	8.39e-13	Hypothetical protein F23E13.100 (Hypothetical protein AT4g36210).
R	CT - AG	1236	187	Q0WMM9	1.58e-15	Hypothetical protein (Fragment).
R	CC - TA	1093	212	Q0WW44	7e-25	Hypothetical protein At5g20590.
R	TT - CC	1638	441	Q1S8D0	1.99e-05	Hypothetical protein.
R	TT - AA	15	173	Q27GJ6	2.36e-05	Protein At4g14605.
R	TC - CC	736	152	Q658C7	7.13e-16	Hypothetical protein P0436E04.12-2.
R	CT - GA	1455	227	Q75KI1	9.86e-27	Hypothetical protein OJ1057_G07.1.
R	CT - GC	1477	249	Q8H572	1.75e-14	Hypothetical protein OJ1656_E11.131.
R	TA - AT	234	108	Q9AUJ8	5.63e-08	Hypothetical protein OSJNBb0072E24.8.
R	CC - TG	1127	256	Q9C5A5	2.26e-18	Hypothetical protein At5g08720 (At5g08720) (Hypothetical protein At5g08720/T2K12_70).
R	TG - GT	614	114	Q9FN55	5.75e-07	Arabidopsis thaliana genomic DNA, chromosome 5, P1 clone:MYC6 (At5g41460).
R	CG - CT	1424	208	Q9FZ78	1.65e-19	F25I16.10 protein.
R	CC - GT	1509	299	Q9ZQ42	5.98e-08	Expressed protein (At2g22720/T9I22.16).
R	TT - AC	54	129	BM437512	2.96e-20
R	CG - CG	1447	80	CB341458	8.08e-09
R	CA - TT	948	61	CB343097	9.44e-05
R	TG - AT	379	127	CB344303	1.68e-21
R	CT - TA	1255	101	CB345061	7.48e-14
R	CC - GC	1520	229	CB912835	4.3e-46
R	TA - GG	591	191	CB915905	1.25e-32
R	TG - CT	534	102	CB915976	4.36e-16
R	TC - CA	201	101	CB919126	2.96e-16
R	CG - CC	1433	636	CB921312	2.65e-70
R	TG - GA	602	67	CB923167	4.11e-07
R	CA - GT	684	130	CB968752	6.52e-22
R	TA - CG	355	62	CB969437	2.02e-05
R	TT - CA	1609	217	CB975019	1.31e-31
R	CC - TA	1090	331	CB975208	1.79e-12
R	CG - AA	1343	382	CD004019	3.26e-26
R	CC - AG	1079	134	CD005572	2.29e-17
R	CA - GT	686	76	CD012556	1.63e-09
R	TC - GT	799	150	CF207256	3.63e-21
R	CG - CT	1422	338	CF208546	5.12e-45
R	CT - GT	1467	659	CF215047	1.7e-52
R	CC - GG	1541	153	CF369043	1.38e-11
R	TT - TA	205	609	CF405558	2.42e-126
R	CA - AC	888	119	CF405644	6.35e-18
R	TT - AC	53	128	CF414233	3.3e-16
R	TG - GC	640	71	CF512364	4.91e-08
R	CC - GG	1540	160	CF516251	1.25e-27
R	TA - AG	261	82	CF606116	1.78e-10
R	TA - CA	318	79	CF607191	4.97e-11
R	TC - TA	122	75	CF607678	1.57e-07
R	TT - AT	36.5	188	CN006834	4.15e-37
R	CT - CC	1331	410	CN545334	3.8e-62
R	CG - TT	1392	93	CX017105	0.000143634
R	CC - GT	1512	194	DT005579	1.1e-34
R	TT - CG	1652	105	DT007590	6.07e-16
R	CC - TT	1107	258	DT009941	3.57e-49
R	TC - GC	810	127	DT020233	9.95e-22
R	TT - AA	8	317	TC64218	2.22e-53
R	CC - GC	1525	155	CF607132	2.55e-07
