# Supplementary material for: cDNA-AFLP analysis of plant and pathogen genes expressed in grapevine infected with Plasmopara viticola
Source: BMC Genomics. 2008 Mar 26;9:142. doi: 10.1186/1471-2164-9-142 (PMC2292706; doi:10.1186/1471-2164-9-142)
Supplement: Additional file 2 — Complete list of transcripts attributed to P. viticola and expressed in infected grape leaves. [file 1471-2164-9-142-S2.xls]

## Sheet: Foglio1
Putative P. viticola TDFs expressed in planta
Expr. in sporangia	Bst-Mse	TDF	(bp)	Homology	Blast score	Annotation
+	TC - TG	170	213	Ps_004_22448_Jun03	6e-05	(AL591787) PROBABLE 50S RIBOSOMAL PROTEIN L1 [Sinorhizobium meliloti]
+	CG - TC	1406	117	Ps_001_29736_Jun03	6e-22	(X95458) ribosomal protein L39 [Zea mays]
+	CT - TT	1272	72	Pi_006_52843_Feb05	2e-05	60S ribosomal protein L11 [Hyacinthus orientalis]
+	CT - AC	1214	400	Ps_060_22857_Jun03	7e-77	(AY086353) 60S RIBOSOMAL PROTEIN L7A protein [Arabidopsis thaliana]
+	CG - TT	1390	114	Pi_001_74169_Feb05	8e-09	RL35_EUPES 60S ribosomal protein L35
+	TG - TG	514	211	Pi_065_57759_Feb05	1e-55	ribosomal protein [Petunia x hybrida]
+	CA - TT	937	292	Pi_103_48611_Feb05	3e-84	ribosomal protein L11-like protein [Capsicum annuum]
+	TA - TT	282	247	Pi_004_50862_Feb05	1e-110	ribosomal protein S10 [Phytophthora infestans]
+	CG - CA	1421	64	Pi_015_57096_Feb05	6e-05	RL9_SPOFR 60S ribosomal protein L9
-	TC - GG	831	170	Ps_001_29608_Jun03	3e-49	(Y09971) ribosomal protein L13a [Cyanophora paradoxa]
+	CA - CC	1012	149	Pi_007_49965_Feb05	2e-07	glycosyltransferase, putative [Entamoeba histolytica HM-1:IMSS]
+	CG - GT	1565	216	Pi_004_46349_Feb05	1e-05	L-aspartate oxidase [Chromobacterium violaceum ATCC 12472]
+	CC - TG	1132	89	Pi_001_82736_Feb05	6e-12	nascent polypeptide associated complex alpha chain protein, putative / alpha-NAC, putative [Arabidopsis thaliana]
+	CA - AA	862	171	Pi_030_51789_Feb05	5e-20	Polyubiquitin [Plasmodium falciparum 3D7]
+	CT - AC	1228	89	Ps_016_22726_Jun03	6e-09	(AL022117) ubiquitin-conjugating enzyme e2-16 kd [Schizosaccharomyces pombe]
+	CC - TG	1135	81	Pi_003_44814_Feb05	5e-09	actin depolymerizing factor - like protein [Arabidopsis thaliana]
+	CC - CG	1179	301	Pi_039_48508_Feb05	1e-59	translation elongation factor 1 alpha [Phytophthora infestans]
+	CT - GC	1484	127	Pi_002_46251_Feb05	0.0005	fructose-1 6-biphosphatase [Phytophthora infestans]
+	TC - TC	160	174	Ps_016_22911_Jun03	2e-22	(AB032073) myo-inositol-1-phosphate synthase [Nicotiana paniculata]
+	TC - AC	83	240	Ps_005_22630_Jun03	4e-12	(AC006439) putative succinate dehydrogenase flavoprotein subunit [Arabidopsis thaliana]
+	TG - AC	394	277	Ps_001_26384_Jun03	1e-12	(AY084294) putative steroid binding protein [Arabidopsis thaliana]
+	TA - AC	241	288	Pi_004_52230_Feb05	1e-31	T38781 fatty acid synthase, subunit alpha - fission yeast (Schizosaccharomyces pombe)
+	TT - TG	1604	81	Ps_029_22780_Jun03	3e-07	(AF033311) 14-3-3 protein epsilon [Xenopus laevis]
+	CA - AT	875	203	Pi_003_45566_Feb05	6e-14	similar to ATPase, H+ transporting, V1 subunit G, isoform 3 [Gallus gallus]
+	CG - AG	1366	129	Ps_001_28794_Jun03	5e-07	(AJ000999) putative beta-subunit of K+ channels [Solanum tuberosum]
+	CC - TC	1117	291	Ps_001_28789_Jun03	7e-27	(BC021936) RIKEN cDNA 1110021H02 gene [Mus musculus]
+	CA - GC	689	422	Ps_018_22812_Jun03	1e-105	(U24500) Mn superoxide dismutase [Chlamydomonas reinhardtii]
+	TG - CG	542	170	Pi_018_51411_Feb05	4e-30	Mitochondrial Mn3+ Superoxide Dismutase
+	TC - GT	794	256	Ps_040_22917_Jun03	1e-21	(X53574) putative protein has homology to G protein beta subunit [Chlamydomonas reinhardtii]
+	CG - TG	1410	289	Pi_005_48934_Feb05	5e-12	C3HC4-type RING zinc finger protein-like [Oryza sativa (japonica cultivar-group)]
+	TA - TA	270	182	Pi_009_51114_Feb05	5e-05	similar to GTP-binding protein ora3 - electric ray (Discopyge ommata) [Gallus gallus]
+	TA - AC	239	92	Pi_001_76149_Feb05	1e-13	similar to NADH2 dehydrogenase (ubiquinone) (EC 1.6.5.3) chain PSST - bovine [Canis familiaris]
+	TA - TC	292	87	Pi_004_51216_Feb05	3e-07	probable atrazine chlorohydrolase [Chromobacterium violaceum ATCC 12472]
+	CT - TC	1274	397	Pi_001_66405_Feb05	5e-81	putative citrate synthase [Saccharomyces kluyveri]
+	TA - GA	552	222	Pi_002_43637_Feb05	3e-10	putative nuclear LIM interactor-interacting protein [Phytophthora sojae]
+	TA - AA	219	128	Pi_044_48536_Feb05	2e-16	ribonucleotide reductase 2 [Aedes aegypti]
+	CT - GG	1491	291	Pi_001_63922_Feb05	6e-58	3-hydroxyisobutyrate dehydrogenase [Pirellula sp.]
-	CG - TG	1411	253	Ps_001_30023_Jun03	3e-19	AF455393_1 (AF455393) cyclophilin-like peptidyl prolyl cis-trans isomerase [Aspergillus niger]
+	CA - CC	1010	521	Pi_003_48725_Feb05	2e-34	S28245 NADH2 dehydrogenase (ubiquinone) (EC 1.6.5.3) chain CI-B14 - bovine
+	TT - TA	208	64	Pi_004_48444_Feb05	6e-11	T52339 ADP-ribosylation factor [imported] - pepper
+	TC - GG	826	291	Pi_028_48244_Feb05	2e-58	vacuolar H+-pyrophosphatase [Prunus persica]
-	TT - AC	50	161	Ps_001_26604_Jun03	7e-10	(AE003651) Tpr2 gene product [Drosophila melanogaster]
-	TC - TG	177	173	Pi_001_76042_Feb05	0.0007	ADR132Wp [Eremothecium gossypii]
-	TC - TC	149	462	Pi_002_43916_Feb05	1e-38	ENSANGP00000022625 [Anopheles gambiae str. PEST]
-	TT - AG	60	359	Pi_015_48308_Feb05	8e-61	hypothetical protein MG01742.4 [Magnaporthe grisea 70-15]
-	TC - GG	829	182	Pi_001_62970_Feb05	3e-31	unnamed protein product [Kluyveromyces lactis NRRL Y-1140]
+	TG - CT	530	279	Pi_010_51217_Feb05	1e-15	hypothetical protein AN7598.2 [Aspergillus nidulans FGSC A4]
+	TT - CG	1649	229	Pi_004_48490_Feb05	2e-54	Unknown (protein for MGC:99083) [Xenopus laevis]
+	CC - TG	1125	359	Pi_001_52619_Feb05	3e-45	unnamed protein product [Mus musculus]
+	TC - CG	760	174	Pi_003_45028_Feb05	3e-15	unnamed protein product [Tetraodon nigroviridis]
+	TC - TC	150	384	Pi_001_72761_Feb05	2e-37	T39542 hypothetical protein SPBC16A3.10 - fission yeast (Schizosaccharomyces pombe)
+	CC - TT	1103	449	Pi_004_46249_Feb05	3e-67	hypothetical protein [Neurospora crassa]
+	TC - GC	816	138	Pi_008_54579_Feb05	9e-09	hypothetical protein [Pongo pygmaeus]
+	TG - CC	536	218	Pi_001_79192_Feb05	1e-21	Hypothetical protein CBG14887 [Caenorhabditis briggsae]
+	TG - AC	400	184	Ps_001_25166_Jun03	5e-11	(AY085553) unknown [Arabidopsis thaliana]
+	CC - AT	1037	339	Ps_001_30037_Jun03	3e-20	AF103798_1 (AF103798) unknown [Homo sapiens]
+	TC - CC	735	167	Ps_007_22585_Jun03	9e-22	AF395707_1 (AF395707) ORMDL2 [Homo sapiens]
+	CC - AG	1067	203	Pi_001_79830_Feb05	5e-27	GA11433-PA [Drosophila pseudoobscura]
+	TT - CT	1622	267	Pi_001_52791_Feb05	4e-28
+	TC - CT	718	215	Pi_001_56678_Feb05	7e-20
+	TG - CA	526	105	Pi_001_60952_Feb05	4e-07
+	TC - CC	739	61	Pi_001_64972_Feb05	6e-14
+	CG - GT	1563	294	Pi_001_66308_Feb05	1e-19
+	CC - TT	1102	634	Pi_001_70011_Feb05	7e-44
+	TT - AG	61	257	Pi_001_72812_Feb05	1e-06
+	TG - AT	383	96	Pi_001_75486_Feb05	3e-11
+	TC - CG	767	131	Pi_001_78539_Feb05	6e-19
+	TG - AA	360	109	Pi_001_80096_Feb05	5e-22
+	TC - GC	811	227	Pi_001_80572_Feb05	9e-35
+	TA - CC	337	182	Pi_002_43644_Feb05	1e-05
+	TA - TG	297	636	Pi_002_43704_Feb05	1e-14
+	TG - AT	377	178	Pi_003_49490_Feb05	2e-26
+	TA - CA	314	186	Pi_017_56681_Feb05	5e-05
+	TA - GT	561	272	Ps_001_27359_Jun03	3e-10
+	TG - AG	417	80	Ps_001_28325_Jun03	0.0003
+	CC - GG	1537	267	Ps_001_29260_Jun03	5e-09
+	CC - GC	1523	184	Ps_001_30746_Jun03	2e-07
+	TG - GC	637	277	Ps_001_31747_Jun03	1e-09
+	TG - TT	443	204	Ps_005_22486_Jun03	3e-25
-	CG - AC	1354	425	Pi_001_72051_Feb05	2e-31
+	CT - AG	1237	301	PITG_01233.1: hypothetical protein	1.74924e-12
+	TA - CT	327	126	PITG_01250.1: conserved hypothetical protein	6.29182e-07
+	TG - GC	635	114	PITG_01450.1: conserved hypothetical protein	5.60544e-07
+	CC - TA	1092	226	PITG_02194.1: hypothetical protein	5.51303e-18
+	CT - GG	1490	287	PITG_03814.1: hypothetical protein similar to protein T1N15.3	6.09708e-06
+	CA - GG	710	177	PITG_04534.1: hypothetical protein similar to transporter	1.67011e-17
+	CG - CT	1425	204	PITG_05291.1: predicted protein	7.9999e-20
+	CC - CT	1155	199	PITG_06559.1: hypothetical protein	2.64903e-07
+	CG - GC	1582	138	PITG_06891.1: S-formylglutathione hydrolase	2.97174e-12
+	CG - CT	1428	169	PITG_13718.1: hypothetical protein	1.5288e-14
+	TA - AC	242	276	PITG_14389.1: hypothetical protein	2.3992e-08
+	TC - GT	803	85	PITG_15040.1: hypothetical protein	4.25356e-13
+	TG - TA	435	125	PITG_18421.1: conserved hypothetical protein	6.71939e-13
+	CG - AG	1370	290	PITG_19004.1: conserved hypothetical protein	1.68148e-12
+	TG - GC	634	152	PITG_22107.1: hypothetical protein	4.98226e-08
-	TC - CG	745	186	PITG_12452.1: hypothetical protein	1.5182e-05
