# Supplementary material for: cDNA-AFLP analysis of plant and pathogen genes expressed in grapevine infected with Plasmopara viticola
Source: BMC Genomics. 2008 Mar 26;9:142. doi: 10.1186/1471-2164-9-142 (PMC2292706; doi:10.1186/1471-2164-9-142)
Supplement: Additional file 3 — List of the primers used for real-time RT-PCR experiments. [file 1471-2164-9-142-S3.xls]

## Sheet: Foglio1
Table 3: List of primers used in this study
ID.	Accession	Annotation	Sense Primer	Anti-sense primer
1	TC52910	Sucrose synthase	CCCTGGCTGGGGTTTATGGA	CCTTCTTTTCGGCCAAGCCT
2	TC68684	Cellulose synthase-like protein D4	CAGACGAAGACTTCGCTGAT	GGAGTCCATGAGTTGCTGTA
3	TC52686	Carbonic anhydrase	TTCTACCTTTGTCCGGTTTC	CCTGAGTAAAGCCAACGATA
4	CA816379	Protein At3g07360	CCGAGGAAGACATCTTCTCA	TCACAATGGTGCCAGAGTCA
5	TC69230	Cyclin D1	AGCTCCTTGTACTTGGTGTT	GACGGCCAATACTCCAGGAA
6	TC62259	ATP synthase B' chain	GGCGGAAGTAGAGATGAAGC	TCAAGAGCCTTGATGGTGTC
7	TC53584	Magnesium chelatase subunit	CGAGTGCAAATAACTACATC	GTTCCCGAGTAAACTGGAAA
8	TC55138	Photosystem I assembly protein ycf3	CATAATGGAGGAGCCGTATG	TGTGGTAAGAACGGGTTTCG
9	TC69251	ATPase alpha subunit	TTTAGCTCGGTGGAAACAAA	TAGATGATCCCTCTAGAACA
10	Q52QR5	NAC domain protein	AACTGCCATGCCAATACAAC	AACCAAGCCTAATCACTGAA
11	TC52400	Calmodulin cam-207	GGTGTGGAGGAGACGACAAG	ACACGGGAATGATCTAGAGG
12	TC61968	Protein At1g01140	TTCATGGATGCGGGGAGATA	GGAGCACATGCAGGATATTC
13	TC56756	Pathogenesis-related protein 10.3	CCTCGGCTTAGAATAAGAGT	CCTGAGTAAGGCAATATAAC
14	TC56512	pollen allergen-like protein	ATGCAGGCATAGAGAAAACT	GGGACTCCACATTATTTACT
15	TC57989	Avr9/Cf-9 rapidly elicited protein 276	ACAGCAGCGCTTCTCGTCCA	GATTGCCCCAGCTTCTGCTA
16	TC70153	Flax-inducible sequence 1	GCTTCAGATACCAGGATCAG	GCTTCCAACACCCTGGGTAG
17	TC61755	Enzymatic resistance protein	GGTACTGGTGCATGGGAGAG	CTGGTCGATCCACAGCAAAC
	TC60835	Actin	CTTGCATCCCTCAGCACCTT	TCCTGTGGACAATGGATGGA
	gb|AF321264.1	18S rRNA	GCCCTATCAACTTTCGATGG	TGGATGTGGTAGCCGTTTCT
